# Supplementary material for: Non-targeted proteomic analysis of Asian elephant (Elephas maximus) seminal plasma using an in-solution digestion technique and liquid chromatography tandem-mass spectrometry
Source: Front Vet Sci. 2023 Sep 20;10:1174078. doi: 10.3389/fvets.2023.1174078 (PMC10548676; doi:10.3389/fvets.2023.1174078)
Supplement: Supplementary file 1 [file Table_1.XLSX]

## Sheet: Supplement 1
Supplement 1: Results of Liquid Chromatography Tandem-Mass Spectrometry (LC-MS/MS) in Seminal Plasma: Individual Analysis of Ten Elephant Bulls (E2, E3, E4, E5, E6, E8, E9, E10, E11, and E13) and Pooled Sample from All Elephants (EL)
Protein best hit	ID detail best hit	Peptide	ID Score	t-test p	ANOVA p	E2	E3	E4	E5	E6	E8	E9	E10	E11	E13	EL
gi|157830361	Chain A, Human Serum Albumin In A Complex With Myristic Acid And Tri- Iodobenzoic Acid	KVPQVSTPTLVEVSR	77.61	0.590114	0.590114	20.8859	20.798	20.6448	20.9063	20.7246	20.9218	20.845	20.9932	20.8717	20.9319	21.0804
gi|296196343	PREDICTED: alpha-fetoprotein isoform 1 [Callithrix jacchus]	YIYEIAR	45.57	0.97954	0.97954	19.4269	19.7117	19.4928	19.6851	19.6123	19.8874	19.9091	20.0911	20.0964	20.0129	20.5729
gi|7381046	T-cell receptor alpha chain constant region [Trichosurus vulpecula]	DLNLMNMSLVFLR	16.55	0.855696	0.855696	15.3873	15.5749	15.5358	15.4914	15.4569	15.4293	15.4407	15.5237	15.3792	15.4032	20.2621
gi|530394072	PREDICTED: myozenin-1 isoform X1 [Homo sapiens]	HITVFMTFQMPK	14.01	0.455541	0.455541	17.966	15.6885	11.6925	16.3863	16.4885	10.7944	16.512	16.7232	16.3257	16.1348	20.094
gi|28590	unnamed protein product [Homo sapiens]	KVPEVSTPTLVEVSR	75.17	0.790216	0.790216	19.8803	20.0318	19.8309	19.8073	19.7553	19.8257	19.6091	19.7793	19.6409	19.8836	20.0189
gi|27696584	MICAL-like 2 [Mus musculus]	KSPSISPR	30.48	0.7463	0.7463	18.9779	18.7113	18.3771	18.6871	18.3334	19.2451	19.0677	19.3665	19.3046	19.251	19.968
gi|47522924	tissue-type plasminogen activator precursor [Sus scrofa]	ATCYEDQGITYR	23.95	0.00253766	0.00253766	19.7339	19.872	19.6541	19.7476	19.6988	19.7655	19.72	19.7881	19.6863	19.8013	19.9315
gi|126290423	PREDICTED: amyloid beta A4 precursor protein-binding family B member 3 isoform 1 [Monodelphis domestica]	AWGEGQNMLMILK	11.33	0.64477	0.64477	15.1718	14.421	14.8761	13.6497	14.1256	14.0785	14.1199	13.8324	14.1068	14.5671	19.6608
gi|213495832	interleukin 2 [Mustela putorius furo]	LLNGVKNYESPR	27.16	0.584525	0.584525	18.8591	18.8473	18.4112	18.2843	14.6658	18.9427	14.2592	19.0494	19.1477	19.2033	19.6577
gi|126336044	PREDICTED: TRAF-interacting protein [Monodelphis domestica]	KQIKYLEQQQDETK	27.14	0.815632	0.815632	18.3196	18.2163	18.0307	18.3152	18.2351	18.6158	18.6232	18.7442	18.8532	18.697	19.5978
gi|296490863	TPA: hypothetical protein BOS_1476 [Bos taurus]	GDGSVEPQEGVRAVR	15.97	0.50835	0.50835	16.52	15.0745	14.9225	16.4393	16.57	15.2886	14.7393	14.8551	14.5006	14.8334	19.5622
gi|6677921	pulmonary surfactant-associated protein D precursor [Mus musculus]	GEKGDPGLPGPMGLSGLQGPTGPVGPK	28.26	0.739346	0.739346	19.3098	19.2575	19.3087	19.3265	18.9283	19.2616	19.0246	19.2085	18.9753	19.1432	19.5385
gi|126332091	PREDICTED: peroxisomal acyl-coenzyme A oxidase 3 [Monodelphis domestica]	MAPASKGNGHNQSSQDDLLPDLPK	17.35	1	1	0	0	0	0	15.9004	0	15.694	15.2538	14.225	14.2342	19.5061
gi|198443476	breast cancer susceptibility protein [Philander frenatus]	TXSDLQPEDFIK	22.1	0.616947	0.616947	19.1481	19.1139	19.0118	19.1968	19.1274	19.2247	19.2157	19.2963	19.2279	19.3523	19.4815
gi|2347114	CC chemokine receptor-5 [Mus musculus]	HIVKR	5.52	0.677546	0.677546	14.2189	18.8721	18.3924	18.4261	18.5219	18.8422	19.0768	19.2645	19.2537	19.3125	19.4643
gi|56676352	zinc finger protein 667 [Rattus norvegicus]	LIECKECGKMFGGMK	33.41	0.765318	0.765318	17.1268	17.5536	17.5796	17.0608	17.1144	17.5904	17.4172	17.7502	17.806	17.8792	19.4312
gi|20302121	cyclin-dependent kinase 12 isoform 2 [Rattus norvegicus]	EMLPSKPAKKEKEQR	17.51	0.38857	0.38857	16.14	16.3738	16.3601	16.2391	16.2899	16.1767	16.0824	16.1883	16.1603	16.3647	19.3589
gi|148667830	mCG121563 [Mus musculus]	EPLFGISTGNIITGLAAGAK	21.18	0.872337	0.872337	13.9187	15.4866	14.0157	13.9347	14.9389	14.8254	14.5837	13.6976	13.667	13.6702	19.2792
gi|12853488	unnamed protein product [Mus musculus]	MRAEAWQSLVGGRR	21.83	0.696257	0.696257	18.8541	19.1086	18.9319	19.0102	18.9411	19.0371	18.9638	19.0467	18.9824	19.1655	19.2741
gi|334328761	PREDICTED: pleckstrin homology domain-containing family G member 5 [Monodelphis domestica]	TKVIRQPLMVDK	28.67	0.900601	0.900601	19.3115	19.3413	19.5431	19.2661	19.1849	19.317	19.1807	19.2312	19.1258	19.2797	19.216
gi|291402126	PREDICTED: kynurenine 3-monooxygenase [Oryctolagus cuniculus]	LLTGSDVLDFFQK	10.95	1	1	15.9909	16.1016	12.4793	15.8381	15.7733	15.9184	15.4993	13.1074	11.9363	15.8663	19.1913
gi|126327538	PREDICTED: centromere protein J-like [Monodelphis domestica]	MQIGKKFDGQFRDQIK	43.36	0.00246707	0.00246707	18.9644	18.8483	18.7079	18.9948	18.7079	19.0336	18.9318	19.018	18.6073	19.0241	19.1905
gi|16551993	unnamed protein product [Homo sapiens]	MLLQNPYITVR	13.26	0.502005	0.502005	14.343	12.0854	12.7135	12.5531	12.474	14.5228	14.2081	10.9929	11.3133	11.8969	19.1758
gi|45597269	killer cell immunoglobulin-like receptor with three domains and long cytoplasmic tail [Equus caballus]	KNAAIMDREPEVDK	18.46	0.890437	0.890437	17.2294	17.4352	17.3335	17.127	17.3711	17.2672	16.8894	16.9605	16.8512	17.259	19.1658
gi|158138568	serum albumin precursor [Rattus norvegicus]	LGEYGFQNAILVR	112.33	0.539607	0.539607	19.3375	19.4073	19.6765	19.3287	19.218	19.3162	19.0852	19.213	19.0419	19.1873	19.1484
gi|301757506	PREDICTED: transcription factor SOX-10-like [Ailuropoda melanoleuca]	GGGGXGSRSGLRASPGPGELGK	20.79	0.756463	0.756463	16.8925	16.8584	16.9441	16.7593	16.5207	17.3877	17.1793	17.5462	17.4528	17.3615	19.1409
gi|16041706	Solute carrier organic anion transporter family, member 4A1 [Homo sapiens]	ILGGIPGPIAFGWVIDK	11.34	0.289058	0.289058	16.1875	16.2691	15.1618	16.3734	11.1794	11.4165	15.8842	14.1875	12.1265	12.7191	19.1303
gi|226374837	recombination activator protein 1 [Dobsonia minor]	SSELMLEMGGXLR	28.75	0.91939	0.91939	18.2626	18.1057	18.6959	18.1408	18.1765	18.1031	15.0036	14.764	18.1337	18.3868	19.0205
gi|109077202	PREDICTED: integrin alpha-1 [Macaca mulatta]	VQRNITVR	20.2	0.615829	0.615829	18.2201	18.3364	18.0805	18.2765	18.344	18.476	18.4904	18.6175	18.5984	18.6056	19.014
gi|25955680	Regulator of G-protein signaling 12 [Mus musculus]	SQLYQECVLAEVEGR	17.57	0.824978	0.824978	16.4833	16.3679	16.6956	15.9912	17.4435	16.5157	17.7561	17.129	17.1179	18.1195	18.9756
gi|109113967	PREDICTED: 60S ribosomal protein L28-like isoform 1 [Macaca mulatta]	SKYRPDLR	18.3	0.531451	0.531451	16.9243	11.7815	11.4198	15.3382	11.8052	15.8024	11.9579	12.0009	11.8541	17.5706	18.9632
gi|334321568	PREDICTED: sodium- and chloride-dependent glycine transporter 1-like [Monodelphis domestica]	SPGPAMTYLRPGTLR	13.91	0.367927	0.367927	18.1643	18.3709	18.1667	18.5889	18.4051	18.695	18.6805	18.7939	18.6899	18.7483	18.9322
gi|119623993	proline-rich transmembrane protein 1, isoform CRA_a [Homo sapiens]	KLRLHGTSRLASK	31.22	0.768788	0.768788	18.7447	18.7638	18.7316	18.8099	18.7966	18.8382	18.7756	18.849	18.8398	18.8439	18.9147
gi|194213833	PREDICTED: LOW QUALITY PROTEIN: myotubularin-related protein 13 [Equus caballus]	WVVPAGPPVVSIMDK	19.68	0.669849	0.669849	17.6244	18.0341	17.7906	17.679	17.6802	17.8496	17.6794	17.8032	17.8012	18.013	18.8968
gi|334325403	PREDICTED: solute carrier family 12 member 7 [Monodelphis domestica]	SLMGAEKTK	34.38	0.782197	0.782197	16.4933	16.9288	16.9299	16.4967	16.3933	17.1101	17.0862	17.3448	17.3411	17.4305	18.8964
gi|301780778	PREDICTED: LOW QUALITY PROTEIN: vomeronasal type-2 receptor 1-like [Ailuropoda melanoleuca]	NTYLDVSXLRTTNDVK	19.59	0.775303	0.775303	17.6501	17.5768	17.3632	17.6064	17.5501	17.8909	17.959	18.0956	18.0337	17.9583	18.8163
gi|296488022	TPA: TBC1 domain family, member 15 [Bos taurus]	HXQARAGNMAAAGVVSGK	17.21	0.865677	0.865677	18.7274	18.8797	18.615	18.5753	18.5366	18.5897	18.354	18.5173	18.2962	18.666	18.8153
gi|126335599	PREDICTED: lymphokine-activated killer T-cell-originated protein kinase-like [Monodelphis domestica]	LGYGTGVNVYLMKK	17.53	0.8242	0.8242	15.5188	16.226	16.0645	15.4665	15.4992	15.8894	15.8269	16.147	16.0565	16.3959	18.7916
gi|291407942	PREDICTED: tripartite motif-containing 41-like [Oryctolagus cuniculus]	KMGQVFCQVEK	11.53	0.964964	0.964964	16.3091	16.7478	16.5392	16.1648	16.4172	16.4758	15.8828	16.2441	15.9179	16.5315	18.7596
gi|16506702	mannose-6-phosphate/insulin-like growth factor II receptor [Tachyglossus aculeatus]	AACAVKPQEVEMVNGTIR	5.96	1	1	0	0	0	0	0	0	0	0	0	0	18.7469
gi|126723507	serum albumin precursor [Equus caballus]	ECCHGDLLECADDR	60.94	0.814172	0.814172	16.7186	17.0474	17.0998	16.5996	16.3439	17.196	17.1627	17.588	17.3032	17.6036	18.7419
gi|190344041	antisecretory factor (predicted) [Sorex araneus]	IIAFVGSPVEDSEK	21.74	0.43907	0.43907	18.7564	12.0479	19.6307	0	19.364	19.5507	18.3122	19.5627	15.6828	18.3227	18.725
gi|254750640	testis-expressed sequence 33 protein isoform 1 [Mus musculus]	TSLAMNSHPEDLK	28.3	0.495812	0.495812	18.9616	19.3674	17.8737	18.7962	19.2039	18.5751	19.1367	18.2079	18.606	19.2878	18.7136
gi|27818407	immunoglobulin heavy chain variable region [Mus musculus]	PELXKPGASVKMSCK	19.53	0.86457	0.86457	18.3257	18.5844	18.3596	18.4149	18.3174	18.445	18.299	18.3952	18.318	18.4657	18.6716
gi|301770347	PREDICTED: ubiquitin-like modifier-activating enzyme 7-like [Ailuropoda melanoleuca]	LDHLTWTWTCWDR	16.09	0.422358	0.422358	15.374	16.5672	16.2549	15.9026	16.0794	16.4124	15.9677	16.3394	9.53684	16.5841	18.6619
gi|18916882	KIAA1981 protein [Homo sapiens]	APPPPASIPMPDDR	27.18	0.187064	0.187064	19.3027	19.2887	18.9848	18.9938	18.4253	19.3378	18.4371	19.3729	18.4767	19.2935	18.6605
gi|529006365	PREDICTED: periplakin isoform X1 [Bos taurus]	LRGSLEAESRGKR	15.11	0.0324201	0.0324201	18.2518	18.7354	18.4781	18.3813	18.4633	16.0065	18.4469	18.4488	16.0409	18.4573	18.6074
gi|1155011	nidogen [Homo sapiens]	GIVTDSVR	28.65	0.837029	0.837029	15.8592	16.4686	16.4672	15.9165	15.781	16.5542	16.6207	16.7207	16.7849	16.8957	18.6055
gi|126157504	serine/arginine repetitive matrix protein 2 [Mus musculus]	VKTVISPR	35.71	0.917975	0.917975	17.03	17.2937	17.1117	16.9563	16.8256	17.2534	17.2863	17.7512	17.5929	17.5153	18.5924
gi|4504011	glutamate--cysteine ligase regulatory subunit [Homo sapiens]	YSVIVKSRGIIK	22.69	0.61978	0.61978	18.6432	18.5593	18.1107	18.0828	18.2797	18.342	18.401	18.4774	18.3068	18.3905	18.5922
gi|157820807	glutaryl-CoA dehydrogenase, mitochondrial [Rattus norvegicus]	GVSAWLLSRKLGLRFSR	6.99	1	1	0	0	0	0	0	0	0	0	0	0	18.5823
gi|2773268	neurexin IV [Mus musculus]	INIAEMAVMR	17.99	0.773472	0.773472	18.3562	18.2922	18.2812	18.2932	16.8794	18.4713	18.3584	18.4067	15.233	16.8761	18.5806
gi|291383405	PREDICTED: prune homolog 2 [Oryctolagus cuniculus]	TMDTGHTGPPQARAR	16.28	0.929018	0.929018	17.7124	16.99	17.3526	17.5999	17.3093	17.7599	17.585	16.9272	17.1064	18.0537	18.537
gi|291387273	PREDICTED: multiple EGF-like-domains 10 [Oryctolagus cuniculus]	GAMVDCTGTLPADWK	10.34	1	1	15.0607	0	16.1755	14.9052	14.2567	14.0316	0	13.9021	13.8693	14.5044	18.5221
gi|30794280	serum albumin precursor [Bos taurus]	CCAADDKEACFAVEGPK	111.24	0.636158	0.636158	15.9071	16.3931	16.3396	16.0111	16.0341	16.4923	16.0243	16.4196	16.4122	16.2926	18.5148
gi|194391112	unnamed protein product [Homo sapiens]	LVNEETFLKK	23.26	0.801168	0.801168	15.7453	16.1275	14.7334	17.7169	13.9801	13.6612	13.7238	13.8472	15.1689	14.6561	18.5104
gi|74007940	PREDICTED: bromodomain and WD repeat-containing protein 3 isoform X2 [Canis lupus familiaris]	QMKLLPK	29	0.779965	0.779965	17.1224	17.506	17.2091	17.4184	17.3463	17.3822	17.3896	17.5242	17.524	17.6785	18.5036
gi|2575825	MHC class II DRB, partial [Capra hircus]	ASVDK	0.47	1	1	14.2006	18.0484	18.1288	18.3789	18.3622	18.4293	18.4224	18.3956	18.299	18.3433	18.4987
gi|334347775	PREDICTED: rac GTPase-activating protein 1 [Monodelphis domestica]	RRSNSRQFIEGPPGPIK	16.85	0.495469	0.495469	15.4814	15.1664	14.4149	14.0914	18.0651	14.5018	13.5204	18.223	15.7223	18.2574	18.4927
gi|281338254	hypothetical protein PANDA_012917 [Ailuropoda melanoleuca]	GLEDPLQNCKSVSAPAQSQVPVR	26.59	0.644607	0.644607	18.2395	18.1932	18.1982	18.2267	18.0563	18.2686	18.0055	18.2115	17.9729	18.116	18.4779
gi|148706225	scaffold attachment factor B2, isoform CRA_a, partial [Mus musculus]	GGMAG	5.16	0.928725	0.928725	15.3613	16.0008	15.7401	15.5547	15.5505	15.5907	15.2087	15.4797	15.2987	15.8351	18.4752
gi|115345333	inactive serine protease 35 precursor [Macaca mulatta]	TFHLTSPTFEADAK	8.92	0.853574	0.853574	14.5809	14.7442	14.9591	14.6813	14.814	14.8307	14.6444	14.9077	14.7981	14.9639	18.4736
gi|300794241	biorientation of chromosomes in cell division protein 1-like [Bos taurus]	KQQSEEDSRETLK	9.89	0.370391	0.370391	18.2376	17.3812	17.7691	18.1621	18.0397	18.1158	18.1263	16.637	18.0081	18.261	18.4111
gi|301759251	PREDICTED: phosphoglycerate kinase 2-like [Ailuropoda melanoleuca]	IVKDIMAKASK	26.3	0.513996	0.513996	18.1991	17.7451	18.308	18.1385	18.2759	17.7654	18.3201	18.4745	17.767	18.2723	18.3699
gi|126362973	serine/threonine-protein kinase 10 [Mus musculus]	ESMKQKMEEHSQKK	18.5	0.816924	0.816924	17.0288	17.4435	17.3293	17.3127	17.3176	17.4205	17.2742	17.3755	17.4041	17.5289	18.3622
gi|6573643	Chain A, The Vegf-Binding Domain Of Flt-1, 20 Nmr Structures	TNYLTHR	10.48	0.921719	0.921719	14.6826	11.4035	10.2581	10.6951	10.5112	11.4881	10.2498	11.1114	10.5627	15.4963	18.362
gi|121222274	TBX18 [Saguinus labiatus]	GCEDGSQQGASPLASPGGSPK	13.8	0.479795	0.479795	15.2743	13.4878	14.3477	15.8179	12.996	13.1514	16.5528	11.8865	17.2495	12.5686	18.3518
gi|34364745	hypothetical protein [Homo sapiens]	RAGDDLKKK	22.9	0.751459	0.751459	15.3225	15.7488	16.0399	13.6823	14.8819	15.4845	15.4345	15.7277	15.546	15.8278	18.3155
gi|296232643	PREDICTED: long-chain-fatty-acid--CoA ligase ACSBG2 isoform 1 [Callithrix jacchus]	KIPIVSNAMLVGDK	22.12	0.0653307	0.0653307	18.2964	18.3265	18.4242	18.2314	18.1716	18.2668	18.1744	18.2109	18.1264	18.2625	18.2926
gi|154425704	ALB protein [Bos taurus]	LGEYGFQNELIVR	40.52	0.539434	0.539434	18.3533	18.3849	18.6432	18.3489	18.2842	18.3498	18.2229	18.2897	18.1039	18.2642	18.2781
gi|332251810	PREDICTED: LOW QUALITY PROTEIN: POM121-like protein 12-like [Nomascus leucogenys]	AGQPLLXRPDALAAR	20.1	0.530573	0.530573	13.2467	18.1031	17.6513	17.6841	18.0225	18.165	18.0549	17.8302	18.0586	18.0831	18.2576
gi|194207334	PREDICTED: mis18-binding protein 1 [Equus caballus]	IGDAEKK	7.51	1	1	0	0	0	0	0	0	0	0	0	0	18.2345
gi|57903967	cytochrome b (mitochondrion) [Homo sapiens]	LGGVLALLLPILILAMIPILHMSK	26.96	0.464176	0.464176	17.8838	17.8464	17.9292	17.9245	17.4324	17.8427	17.5794	17.7928	17.4496	17.6537	18.2172
gi|291394812	PREDICTED: coiled-coil domain containing 132 [Oryctolagus cuniculus]	LGLLIITGR	12.45	0.985375	0.985375	15.1031	15.2921	15.014	14.2303	14.3087	15.4796	14.765	15.795	15.5933	15.8835	18.2039
gi|1706520	RecName: Full=Atrophin-1	GGAAASSVGPPSGGK	45.22	0.809245	0.809245	17.8872	18.1133	17.8053	17.8809	17.9103	17.8943	17.8545	17.9503	17.8773	17.9876	18.1873
gi|301789849	PREDICTED: alpha-2-macroglobulin-like [Ailuropoda melanoleuca]	VLQELKELVFYYLIMAKGGVVR	9.71	1	1	0	0	0	0	0	0	0	0	0	0	18.1791
gi|4758476	GRB2-related adapter protein 2 [Homo sapiens]	HTDPVQLQAAGRVR	22.29	0.820289	0.820289	18.2156	18.1365	18.1956	18.1802	18.1224	18.1759	18.1188	18.1712	18.06	18.0609	18.1565
gi|126306829	PREDICTED: tyrosine-protein phosphatase non-receptor type 14 [Monodelphis domestica]	RHSLEVISNMVR	22.91	0.625568	0.625568	18.3472	18.6879	18.0147	18.4426	17.9768	18.3645	18.0884	18.3297	17.2951	18.4013	18.1531
gi|164664454	enoyl-CoA delta isomerase 2, mitochondrial [Sus scrofa]	LPPNAMRIAKRLMR	9.71	1	1	13.4274	13.0205	12.8905	13.0086	12.9272	12.575	12.1858	11.9212	11.7575	12.2301	18.1487
gi|126308265	PREDICTED: SRC kinase signaling inhibitor 1 [Monodelphis domestica]	ADAERK	25.64	0.834859	0.834859	15.3646	15.1629	15.6473	14.9421	14.9592	15.5264	15.3263	15.9225	15.7799	16.0663	18.1463
gi|54779849	immunoglobulin mu heavy chain, partial [Homo sapiens]	NSPSD	5.07	0.911053	0.911053	18.3672	18.1942	18.3979	18.2974	18.3429	16.4189	18.2823	18.3419	18.2051	18.3206	18.1416
gi|301774030	PREDICTED: protein FAM186A-like [Ailuropoda melanoleuca]	MQGGIDPESESEK	12.06	0.786207	0.786207	16.7104	15.6697	15.6001	15.4838	15.4587	15.4256	16.8792	15.6903	15.4733	15.4561	18.1415
gi|291402132	PREDICTED: WD repeat domain 64 [Oryctolagus cuniculus]	MDLENLIFLVSR	12.26	0.83224	0.83224	16.3017	16.1987	15.8562	15.5822	15.7329	15.7027	15.2612	15.8174	15.9933	16.2019	18.1226
gi|103485145	beta-defensin 107 precursor [Homo sapiens]	PGAMK	0.34	0.535324	0.535324	18.2479	17.8225	18.284	18.1394	18.3027	18.2967	18.4595	18.3747	18.2746	18.373	18.1184
gi|114618467	PREDICTED: probable E3 ubiquitin-protein ligase DTX2-like [Pan troglodytes]	EKLSAASGYSDVTDSK	15.14	0.575929	0.575929	14.5011	12.0676	12.1764	11.7403	11.5942	11.822	11.4894	11.3045	12.0701	16.6469	18.1166
gi|119608809	arrestin domain containing 1, isoform CRA_a [Homo sapiens]	AAPQQPIGGGRVR	16.45	0.602233	0.602233	16.7343	17.1469	16.4146	16.804	16.8261	17.3157	17.3007	17.8836	17.1743	17.6659	18.1109
gi|148664571	mCG128307, isoform CRA_a [Mus musculus]	SHTGERPYACKECGK	11.11	0.634424	0.634424	12.6024	0	0	0	8.61744	9.75309	2.33107	10.203	9.13657	10.242	18.1074
gi|262118318	probable ATP-dependent RNA helicase DDX4 isoform 4 [Homo sapiens]	DSWKSEAEGGESSDTQGPK	13.24	0.514738	0.514738	14.5268	12.556	13.4761	0	13.3843	16.193	15.5935	12.9529	12.6481	13.1139	18.1043
gi|114578313	PREDICTED: CXXC-type zinc finger protein 4-like [Pan troglodytes]	CGTCEPCRR	27.89	0.837746	0.837746	15.0498	15.4883	15.6241	15.0718	14.9226	15.3056	15.1938	15.6716	15.4418	15.6755	18.1039
gi|281338870	hypothetical protein PANDA_014164 [Ailuropoda melanoleuca]	MPVSIDVWLLSDSK	7.12	0.574005	0.574005	16.5398	10.5396	15.6202	15.4489	14.9684	15.2126	15.368	15.4098	14.7389	14.8453	18.0951
gi|116004465	testis-expressed sequence 35 protein [Bos taurus]	DFDKLQEFVEIMK	20.57	0.535663	0.535663	15.9682	16.494	15.1643	16.7904	17.3812	16.2192	16.4527	16.7252	16.2704	16.7873	18.0929
gi|26331480	unnamed protein product [Mus musculus]	KKKCLHFLK	23.76	0.0110563	0.0110563	17.4993	17.7743	17.537	17.4885	17.554	17.5051	17.4394	17.5272	17.3966	17.6395	18.0564
gi|317373266	RecName: Full=Mismatch repair endonuclease PMS2	SVMIGTALNTSEMK	22.1	1	1	13.4779	0	0	0	0	0	0	18.1534	17.9849	17.5621	18.0525
gi|297672611	PREDICTED: probable guanine nucleotide exchange factor MCF2L2, partial [Pongo abelii]	LRDLSPR	33.38	0.73497	0.73497	16.6461	16.5639	16.3352	16.4175	16.0646	17.0641	16.9102	17.1672	17.2496	17.1004	18.0425
gi|529696	cytosolic dioxin inducible aldehyde dehydrogenase-3 [Mus musculus]	MSNISSIVNR	20.72	0.726871	0.726871	16.3785	16.4324	16.7628	16.4308	16.3311	16.7249	16.5357	17.0113	16.9076	16.165	18.0278
gi|56785962	MK2 non allergic IgE Heavy chain IGHV3-21*01 [Homo sapiens]	GLEWVSCISSSSSYIYYADSVK	15.06	1	1	16.337	0	0	0	0	0	0	15.9761	15.4253	15.2089	18.0201
gi|111153966	H+/organic cation antiporter variant 2 [Rattus norvegicus]	MEVLEEPAPGPGGADAAER	21.85	0.0212596	0.0212596	16.6038	16.7253	16.8219	16.8559	16.8658	16.9334	16.9432	17.0843	17.1064	17.1816	18.0095
gi|386657	type VII collagen [Mus sp.]	GERGFPGPEGPPGSPGLPGVPGSPGIK	21.11	0.200461	0.200461	17.7425	17.7017	17.7229	17.7109	17.4826	17.7469	17.4803	17.7055	17.4796	17.5917	18.0066
gi|32250397	myoneurin [Macaca mulatta]	KKKKPFNSPK	14.95	0.935448	0.935448	17.2747	16.111	15.7844	15.4517	15.4851	15.3187	15.2881	15.1803	11.8102	15.2638	17.9934
gi|57114137	semenogelin-2 precursor [Pan troglodytes]	SQNXVRIPSQAQEYGRK	26.14	0.000963837	0.000963837	17.8124	17.853	17.6227	17.7972	17.6519	17.8247	17.7109	17.7955	17.4563	17.8491	17.9872
gi|528928388	PREDICTED: uncharacterized protein MGC39606 [Bos taurus]	PGAPGIGSTCPPARAVVGTR	17.54	0.7616	0.7616	14.789	15.4248	14.8983	14.4493	14.8408	15.1404	14.9979	15.4273	15.0428	15.2217	17.9787
gi|48255898	probable global transcription activator SNF2L2 isoform b [Homo sapiens]	MRRLMAEDEEGYR	12.94	0.407631	0.407631	17.0959	16.7595	16.4998	16.3977	13.944	16.3745	16.9769	16.357	16.9054	16.3167	17.9623
gi|18266680	succinyl-CoA:3-ketoacid coenzyme A transferase 1, mitochondrial precursor [Mus musculus]	RMISSYVGENAEFER	20.62	0.812115	0.812115	16.1633	16.2055	16.3849	16.2139	16.1307	16.4204	16.2413	16.668	16.5877	16.6262	17.941
gi|311246932	PREDICTED: LOW QUALITY PROTEIN: NADPH-dependent diflavin oxidoreductase 1 [Sus scrofa]	DTPVILVGPGTGVAPFR	25.41	0.509803	0.509803	18.2401	19.3151	19.211	19.4976	19.2179	16.8712	17.3918	19.6305	19.2894	19.5676	17.9403
gi|1407746	Ig heavy chain [Mus musculus]	ASGYTFTDYXMNWVK	18.16	1	1	14.123	0	0	11.1329	0	0	0	11.8436	11.3126	16.938	17.9276
gi|149047609	kringle containing transmembrane protein 1, isoform CRA_b [Rattus norvegicus]	LQAPGCEDHWKLSDR	24.45	0.655889	0.655889	16.9855	16.8873	16.8541	17.0599	16.9615	17.3055	17.2173	17.3746	17.4637	17.3718	17.9258
gi|157818713	serine-protein kinase ATM [Rattus norvegicus]	FLCLSVTACQSR	22.92	0.669527	0.669527	18.4511	18.254	17.9322	17.9174	17.8692	17.797	17.7676	17.7844	17.6414	17.9665	17.9225
gi|116004001	flotillin-1 [Bos taurus]	SQLIMQAEAEAEAVR	16.57	0.965663	0.965663	18.1473	18.2684	17.9438	17.9586	17.8818	17.8015	17.4115	17.6427	17.4064	17.8543	17.9216
gi|334325741	PREDICTED: LOW QUALITY PROTEIN: carnitine O-palmitoyltransferase 2, mitochondrial-like [Monodelphis domestica]	KLQRHLVELDKK	11.28	0.957292	0.957292	14.7985	14.4934	15.2674	14.1105	14.9133	14.0903	13.5851	14.2261	13.8641	13.8869	17.9175
gi|73968988	PREDICTED: thyrotroph embryonic factor isoformX2 [Canis lupus familiaris]	KLMENPSREAR	4.06	0.730738	0.730738	15.8729	15.5544	15.8608	14.8185	15.4493	15.4985	15.2285	15.5214	15.5654	15.7337	17.9089
gi|119615384	hCG2041901 [Homo sapiens]	CLNLWEDTPLTR	14.3	0.472058	0.472058	15.0908	11.6607	14.8387	14.1534	16.2897	14.3597	10.8655	16.26	14.3091	14.3561	17.9027
gi|119579661	hCG1748768, isoform CRA_b [Homo sapiens]	LKPEAELGNMQACR	10.9	0.563846	0.563846	18.4792	18.3311	15.5188	13.2542	18.315	13.4706	13.1431	14.6006	18.577	15.7387	17.901
gi|109129148	PREDICTED: carbohydrate sulfotransferase 4-like isoform 2 [Macaca mulatta]	RMHVHVLVLSSWR	13.86	0.652037	0.652037	14.8767	15.7984	15.675	15.6515	13.6714	14.4378	14.1343	12.6449	15.2419	12.9791	17.8678
gi|133506756	E3 ubiquitin-protein ligase Praja-1 isoform 1 [Mus musculus]	MSHQERIASQRRTTAEVPMHR	23.04	0.0324888	0.0324888	17.5607	17.5266	17.5166	17.5263	17.4218	17.577	17.3226	17.5409	17.2342	17.4528	17.8671
gi|194222881	PREDICTED: LOW QUALITY PROTEIN: myosin-15 [Equus caballus]	EGFPSQLLYADFK	25.27	0.362298	0.362298	17.7739	17.5914	17.6261	17.7357	17.9067	17.7507	17.7197	17.7439	17.6399	17.6859	17.8504
gi|226342971	dapper homolog 2 [Mus musculus]	AGSVSQPGPSMGLPR	16.41	0.844862	0.844862	17.6621	17.8384	17.5916	17.6071	17.6274	17.5944	17.5141	17.5721	17.5648	17.7268	17.8452
gi|149044112	similar to chromosome 14 open reading frame 131 (predicted) [Rattus norvegicus]	HPVMAPDDFEAR	22.31	0.8825	0.8825	16.0796	16.7129	16.5087	16.2482	16.277	16.3076	16.2029	16.2509	16.2612	16.3878	17.8191
gi|293349725	PREDICTED: APC membrane recruitment protein 3 [Rattus norvegicus]	GSVGS	15.48	0.353255	0.353255	13.0666	15.9363	13.7765	14.9185	15.2125	15.9988	15.2817	13.0117	10.7383	12.4231	17.8091
gi|291412462	PREDICTED: Fanconi anemia complementation group D2 [Oryctolagus cuniculus]	GILDYLDSMSPEQIR	18.13	0.65249	0.65249	17.4974	17.4835	17.2816	17.5217	17.275	17.5608	17.4548	17.6401	17.3729	17.5545	17.8021
gi|528977065	PREDICTED: LOW QUALITY PROTEIN: ARL14 effector protein-like [Bos taurus]	KNELVPXKR	15.17	0.978404	0.978404	15.1747	15.7075	15.4735	13.3573	15.0637	15.3509	15.4043	15.5442	15.4661	15.5619	17.7974
gi|71043918	coiled-coil domain-containing protein 105 [Rattus norvegicus]	LAQGTDLLTRHNLQMEK	17.8	0.683829	0.683829	15.4119	16.1077	16.0299	15.7252	15.7193	15.9168	15.4855	15.8818	15.8198	16.0804	17.7912
gi|194273037	immunoglobulin heavy chain variable region [Homo sapiens]	ASSQLGRGLGLSAFDIWG	18.75	0.879068	0.879068	16.6667	16.8566	16.541	16.8877	17.3964	16.3715	17.4231	17.3459	17.1539	17.6995	17.7897
gi|332259397	PREDICTED: CDK5 regulatory subunit-associated protein 3 isoform 2 [Nomascus leucogenys]	MRRQGMTSATR	5.27	0.765813	0.765813	14.1466	14.5222	14.9122	14.0874	14.1151	14.3945	14.0492	13.6824	14.0018	13.9784	17.7893
gi|148676314	mCG18757 [Mus musculus]	QPVSTVPEGPASSRQR	14.58	0.170567	0.170567	13.7019	11.9802	11.5758	18.4827	0	14.6932	13.5205	11.1098	11.4179	0	17.7878
gi|301772024	PREDICTED: hsp90 co-chaperone Cdc37 [Ailuropoda melanoleuca]	KDVSA	0.45	1	1	18.0865	0	18.3074	0	0	18.3178	0	18.3375	18.2341	18.3354	17.7852
gi|301784381	PREDICTED: protein L-Myc-1-like [Ailuropoda melanoleuca]	FPPESCSQGGAPER	18.27	0.898021	0.898021	16.5649	17.3533	16.5746	16.6783	16.3522	16.086	15.6351	15.9664	16.3086	16.2297	17.7837
gi|149038323	similar to RIKEN cDNA 4632415K11 (predicted) [Rattus norvegicus]	NAVMSF	11.31	0.939156	0.939156	15.2167	12.7731	12.3434	14.9922	11.9108	12.2435	12.2433	15.4815	15.8725	12.0571	17.7788
gi|297667372	PREDICTED: ankyrin repeat domain-containing protein 53 isoform 1 [Pongo abelii]	EGRGARPQPTPR	25.02	0.719412	0.719412	16.5882	16.9046	17.2728	16.9224	16.7541	17.1068	17.1633	17.2079	17.261	17.3367	17.7712
gi|301771246	PREDICTED: protein lyl-1-like [Ailuropoda melanoleuca]	WGGPAHQDGTSGR	6.39	0.812293	0.812293	13.8274	14.7073	14.3718	14.249	14.2563	14.2156	14.2977	12.5923	12.8219	13.4988	17.7669
gi|201023273	collagen, type XVI, alpha 1 precursor [Rattus norvegicus]	QGRAGERGLK	39.72	0.425071	0.425071	14.9684	14.5536	15.0592	14.6468	14.9516	17.7538	15.2153	15.057	15.0459	15.2122	17.7642
gi|297697647	PREDICTED: transmembrane protein 8A isoform 1 [Pongo abelii]	LNTGMDSGGSLTVSLRANK	21.34	0.727751	0.727751	18.1945	18.3594	18.1458	18.3054	17.9872	18.289	18.1442	18.2177	17.712	18.2955	17.763
gi|32189338	polymeric immunoglobulin receptor precursor [Bos taurus]	ANSEK	10.98	1	1	15.2315	0	0	0	0	0	0	16.5542	8.75724	16.8204	17.7565
gi|155372215	signal transduction protein CBL-C [Bos taurus]	LSSSPPSLR	16.66	0.908478	0.908478	15.0244	14.9605	15.2355	14.8146	14.9054	15.237	15.2251	15.5121	15.3273	15.6112	17.744
gi|17066109	Titin fetal Isoform [Homo sapiens]	KVPEAIPPKPESPPPEVPEVLPPK	24.4	0.637536	0.637536	0	17.4817	17.5456	0	17.1977	0	17.2383	17.3438	16.5341	17.4224	17.7436
gi|126337612	PREDICTED: ES1 protein homolog, mitochondrial-like [Monodelphis domestica]	EVTLPSSAGQSLSDRCR	11.93	0.878831	0.878831	15.7683	16.1718	15.9611	15.6579	15.7541	15.9368	15.7644	16.1433	16.1222	16.0243	17.7325
gi|37360184	mKIAA1009 protein [Mus musculus]	LYNQVKDLQE	37.3	0.668697	0.668697	15.4959	15.9726	15.6549	15.2526	15.0268	15.6622	15.485	15.7673	15.4967	15.9341	17.7236
gi|149729630	PREDICTED: golgin subfamily A member 4 isoform 1 [Equus caballus]	LEEELSVLKNQADK	19.89	0.560147	0.560147	17.1272	17.3968	17.1285	17.3583	17.3132	17.3994	17.3774	17.4157	17.3723	17.4908	17.718
gi|291394202	PREDICTED: laminin alpha 3 subunit [Oryctolagus cuniculus]	SVWEPLCGLLGGGILRCGMAAGAR	22.66	0.0478113	0.0478113	16.7915	16.742	16.3843	16.4886	16.5138	16.6205	16.2964	16.5674	16.2838	16.4844	17.6891
gi|332825563	PREDICTED: protein phosphatase 1 regulatory subunit 26-like [Pan troglodytes]	GTSDERATQR	19.28	0.684018	0.684018	16.2368	16.6298	16.4955	15.7549	16.1934	16.5421	16.6893	0	0	16.9156	17.688
gi|113205908	nebulin-related-anchoring protein [Sus scrofa]	EMKGMAGPPAGAEGMLMK	16.55	0.879127	0.879127	17.1167	12.0823	10.5163	10.8536	10.9079	12.0747	10.7065	11.4596	10.9937	11.8344	17.6687
gi|528980736	PREDICTED: putative PRAME family member 24 [Bos taurus]	CTAPA	0.07	0.598117	0.598117	17.475	17.554	17.5461	17.5351	17.6268	17.614	17.5704	17.6901	17.8141	17.6039	17.667
gi|297260567	PREDICTED: t-box transcription factor TBX1-like [Macaca mulatta]	GALNWSEETPDTAATNPK	21.91	0.000396773	0.000396773	17.4537	17.5469	17.232	17.4277	17.2231	17.4471	17.3409	17.4003	17.1952	17.5539	17.6633
gi|1008921	proteoglycan PG-M(V3) [Mus musculus]	DNSINTSKHEHRWSR	8.22	0.456973	0.456973	13.7317	14.4632	12.976	13.8793	14.7376	15.2015	14.2637	14.7418	14.55	15.3829	17.6628
gi|148689166	mCG4444 [Mus musculus]	GDTLPHGLR	21.39	0.848413	0.848413	16.4582	16.8563	16.6951	16.6683	16.7331	16.7305	16.5738	16.688	16.7336	16.8372	17.6455
gi|325651511	immunoglobulin heavy chain variable region subgroup 1 [Felis catus]	ASGYGFTDYYMHWVR	12.23	0.76744	0.76744	14.7443	15.6441	15.7519	15.3753	15.3813	15.5703	15.2094	15.2268	15.1784	15.4911	17.6221
gi|999627	Chain B, Refined 1.8 Angstroms Resolution Crystal Structure Of Porcine Epsilon-Trypsin	LGEHNIDVLEGNEQFINAAK	75.08	0.447578	0.447578	17.7511	17.3427	17.5586	17.7526	17.1362	17.6624	17.645	17.4478	17.5266	17.4632	17.6158
gi|51094606	zinc finger protein 3 (A8-51) [Homo sapiens]	DSLGDEMLAAALLK	12.92	0.210067	0.210067	16.5549	11.9857	12.3082	11.9639	11.7172	16.6102	16.2545	11.5638	16.4384	16.4461	17.6119
gi|149036921	interleukin 17 receptor E, isoform CRA_a [Rattus norvegicus]	WVVDAT	8.23	0.41005	0.41005	11.9991	13.8079	13.2291	13.8811	13.5122	15.4597	13.2472	12.1316	13.101	13.7713	17.6021
gi|119628249	glycine/arginine rich protein 1 [Homo sapiens]	CPEQPGLHRATCGFR	17.16	0.761804	0.761804	16.073	16.715	16.3502	16.066	15.9745	16.3607	16.2642	16.6795	16.4748	16.6123	17.5998
gi|282721112	protein CASC1 [Mus musculus]	ILATSNVALRLLHTR	18.09	0.662671	0.662671	17.7966	17.8763	17.5986	17.5722	17.5149	17.4073	17.0333	17.223	17.0269	17.4354	17.5983
gi|148699893	procollagen, type VI, alpha 1, isoform CRA_b [Mus musculus]	GAPGPVGPPGDPGLMGER	13.4	0.821266	0.821266	17.7138	17.4153	15.0792	17.4392	17.2971	15.1983	17.3741	17.4816	13.8972	14.0379	17.5957
gi|297661636	PREDICTED: pecanex-like protein 2-like [Pongo abelii]	MESLPASQAHMLETTPK	20.75	0.534438	0.534438	17.2965	17.6981	17.4322	17.3286	17.3069	17.344	17.3632	15.824	16.9727	17.4135	17.5703
gi|296489273	TPA: ATP-binding cassette, sub-family A (ABC1), member 4 [Bos taurus]	FGDGYIVTMKIR	3.52	1	1	16.128	16.6719	16.2568	15.7934	15.9826	16.0229	15.9162	15.9965	16.0031	16.3261	17.5646
gi|297285233	PREDICTED: hypothetical protein LOC697787 [Macaca mulatta]	MHCAEAGKALIK	29.18	0.745771	0.745771	17.1365	17.6721	17.4271	17.3281	17.3752	17.4648	17.0926	17.2105	17.1742	17.5065	17.5608
gi|149036031	rCG38669 [Rattus norvegicus]	HTAHMSAVPMETR	19.59	0.730083	0.730083	17.1587	17.4024	17.0922	16.9828	17.0044	16.9416	16.9317	16.9202	16.7432	17.1155	17.5495
gi|149570923	PREDICTED: histone H1x-like [Ornithorhynchus anatinus]	KLEGGGGGGGGGGGGTSDRK	7.83	1	1	0	0	0	0	0	0	0	0	0	0	17.5385
gi|296475271	TPA: AHNAK nucleoprotein 2 [Bos taurus]	LRVGSGKGPSGR	8.56	0.808642	0.808642	16.1774	15.7009	14.7076	14.0724	14.5695	14.6983	14.5759	14.7023	15.9531	16.1254	17.5336
gi|6978545	sodium/potassium-transporting ATPase subunit alpha-2 precursor [Rattus norvegicus]	AAVPDAVGKCRSAGIK	18.46	0.711765	0.711765	16.7274	17.6131	17.4318	17.2507	17.4834	17.3928	17.0598	17.1827	17.04	17.4406	17.5161
gi|2914009	TCR gamma constant chain [Felis catus]	NGNKVLESQQGNTMR	13.39	8.93e-05	8.93e-05	17.2321	17.5018	17.3257	17.2631	17.27	17.2442	17.1232	17.1956	17.0832	17.3949	17.5061
gi|177773087	hypothetical protein [Rhinolophus ferrumequinum]	FSNLILGIMVEFCDNPK	24.09	0.905234	0.905234	17.2988	17.1818	17.4281	17.3437	17.053	17.3503	17.0486	17.3273	17.1244	17.1203	17.5035
gi|119621317	hCG1817852 [Homo sapiens]	LSRAYIRGR	4.91	0.521491	0.521491	12.4572	12.853	11.9309	12.9402	13.5477	15.0251	14.914	12.9021	15.3051	14.4106	17.4748
gi|254939714	coiled-coil domain containing 24 [Mus musculus]	ETTSTSVSSAASQAPT	28.39	0.111	0.111	17.2201	17.3271	17.24	17.2619	17.2381	17.2353	17.2216	17.2971	17.2954	17.3227	17.4698
gi|148696981	mCG127590, partial [Mus musculus]	GGAGS	6.46	0.103408	0.103408	17.7152	17.5112	17.6315	17.7404	17.7303	17.6944	17.6774	17.6259	17.6078	17.5751	17.4644
gi|33341762	PP13296 [Homo sapiens]	MPGELVLETRMSDVVK	14.88	0.678248	0.678248	16.3814	16.7125	16.6777	16.5943	16.5621	16.6817	16.4277	16.4783	16.502	16.6799	17.4582
gi|297685448	PREDICTED: uncharacterized protein LOC100444862 [Pongo abelii]	LGAGRGGAGAAGFRLQGR	16.46	0.652495	0.652495	15.7207	15.8846	15.2761	16.3657	15.7605	16.166	16.2218	16.9821	16.5276	16.5973	17.4437
gi|51095062	similar to Matn2-prov protein [Homo sapiens]	GPVGIGVQGPKGEAGLPGARGPEGPPGK	19.06	1	1	16.3448	17.3508	17.3226	0	16.789	0	0	17.3152	17.1008	17.2117	17.4436
gi|110831832	glutamate receptor, metabotropic 1, partial [Macaca fascicularis]	GEGST	12.32	0.597171	0.597171	16.3032	16.4423	16.8355	16.313	15.9937	16.1973	15.6315	16.1487	15.9306	16.0074	17.4432
gi|160333600	F-box only protein 38 [Mus musculus]	ETAVSGKGKTPLR	30.06	0.0811862	0.0811862	16.8737	17.3025	17.2659	17.0845	17.122	17.2019	16.8609	17.0225	16.973	17.2345	17.4369
gi|31418648	Histidine acid phosphatase domain containing 1 [Mus musculus]	SSPGMRR	22.24	1	1	15.4731	15.5868	15.5712	15.3397	15.3949	15.5069	15.4162	15.6204	15.5994	15.5618	17.4303
gi|119608597	hCG2021576 [Homo sapiens]	KTEEYGTR	19.85	0.577694	0.577694	17.6484	12.053	10.5714	17.5179	12.0417	17.7296	17.7659	17.7363	12.8527	18.5791	17.4267
gi|106879204	exocyst complex component 3-like protein [Homo sapiens]	VHGMALSELGTFLRSFSDALIR	5.88	0.738326	0.738326	16.1585	15.574	14.1383	14.4321	15.3884	15.2427	15.6056	16.1039	15.2635	15.114	17.4231
gi|334332867	PREDICTED: heat shock factor-binding protein 1-like [Monodelphis domestica]	TVHTLLQQMQDK	15.99	0.125918	0.125918	17.4606	16.5955	11.1538	17.5213	17.1389	17.5867	17.2199	17.499	17.4033	17.5882	17.421
gi|126309333	PREDICTED: f-box only protein 24-like [Monodelphis domestica]	YFQEVCDAEGVWR	12.97	0.404187	0.404187	16.1884	11.2861	10.3799	9.80696	10.0726	14.9978	9.7001	14.5796	10.8831	14.9095	17.4117
gi|296472065	TPA: conglutinin 1-like [Bos taurus]	GERGAPGETGAPGRPAGAIGPQSPSGAR	22.09	0.265638	0.265638	16.274	16.2484	16.0925	16.1713	16.3326	16.3453	16.1815	16.3219	15.9256	16.1371	17.4101
gi|291390312	PREDICTED: formin homology 2 domain containing 1 [Oryctolagus cuniculus]	VGAAADHNYQTYILR	21.64	0.471937	0.471937	16.9186	16.883	16.5408	17.043	16.7462	17.004	17.0494	17.1786	16.9908	17.0191	17.4067
gi|557440793	GRAM domain-containing protein 1B isoform 3 [Homo sapiens]	VEKGSDHSSDK	8.85	0.843023	0.843023	15.852	13.3197	15.414	13.8027	16.8379	14.5387	15.5842	14.6768	14.0012	14.5771	17.3947
gi|564370819	PREDICTED: voltage-dependent T-type calcium channel subunit alpha-1H isoform X3 [Rattus norvegicus]	GTMGSGRDPR	16.51	0.625703	0.625703	14.1503	15.0865	14.8669	14.1112	14.4602	15.2499	15.3193	15.9595	15.4301	15.4713	17.3941
gi|257865107	agouti [Peromyscus maniculatus luteus]	KVARPXPPTPCVATR	24.78	0.41421	0.41421	18.0774	17.8279	17.9253	17.1249	17.2594	18.1344	17.1059	16.8964	16.8402	15.688	17.3913
gi|119578239	YY1 associated factor 2, isoform CRA_b [Homo sapiens]	FPISGSSSGCPSGRFSC	11.11	1	1	0	0	0	0	0	0	0	0	0	0	17.384
gi|296211069	PREDICTED: coiled-coil domain-containing protein 77-like, partial [Callithrix jacchus]	DFLQLRSENQNR	9.38	0.787938	0.787938	15.357	10.9168	10.8205	15.2479	10.664	10.7266	10.7147	11.1712	9.69295	14.8964	17.38
gi|383548	phenylethanolamine N-methyltransferase	CMAQVFATGEVSGR	11.82	0.847983	0.847983	16.6275	15.5859	15.7508	15.3819	15.1801	15.4176	15.2487	15.5284	16.616	15.7168	17.3695
gi|32400415	MHC class I antigen [Eulemur coronatus]	ISGCDVGPAGR	13.46	0.873752	0.873752	14.4835	14.5213	15.7219	13.6142	14.4981	14.6406	15.0584	16.0311	15.5365	15.9424	17.3661
gi|4506651	60S ribosomal protein L36a-like [Homo sapiens]	QSGYGGQTKPIFRKKAK	30.2	0.790427	0.790427	16.2665	16.2494	16.072	16.2759	16.1378	16.4518	16.425	16.5161	16.5362	16.5024	17.3586
gi|301758482	PREDICTED: coiled-coil domain-containing transmembrane protein C7orf53 homolog [Ailuropoda melanoleuca]	MDDMSRRLTAEGK	20.91	0.660876	0.660876	15.6631	15.8487	16.0548	15.2725	15.5983	15.8669	15.8006	15.9734	14.2173	15.7126	17.3479
gi|46399212	microcephalin [Lemur catta]	ATIKYLSEK	24.83	0.0279459	0.0279459	16.7459	16.9893	16.8802	16.8001	16.9311	16.7036	16.8622	16.8919	16.7735	16.9675	17.3435
gi|283046688	GPN-loop GTPase 3 isoform 3 [Homo sapiens]	MPRYAQLVMGPAGSGKVR	17.67	0.65663	0.65663	15.8624	16.5873	16.1782	16.2258	15.4646	16.3715	16.2085	16.2705	16.2856	16.1871	17.3414
gi|126338572	PREDICTED: receptor-transporting protein 1-like [Monodelphis domestica]	GDMCKSLTTAEWK	22.66	0.778875	0.778875	15.729	15.9291	15.7766	15.9018	15.7672	16.1407	16.0893	16.267	16.3504	16.3252	17.3385
gi|24797097	pyrroline-5-carboxylate reductase 1, mitochondrial isoform 1 [Homo sapiens]	IMASSPDMDLATVSALRK	18.02	0.289941	0.289941	14.2332	14.7911	16.8038	13.271	13.7597	16.9194	14.693	17.3402	13.2259	13.4223	17.3281
gi|301789849	PREDICTED: alpha-2-macroglobulin-like [Ailuropoda melanoleuca]	SPSNEEVMFLTIQVK	5.89	0.418347	0.418347	16.3272	12.6153	13.2464	14.0912	12.4964	14.4835	12.4561	10.7287	10.7749	11.4787	17.3227
gi|334330586	PREDICTED: guanylate cyclase soluble subunit beta-2-like [Monodelphis domestica]	VETIGDAYMVVGGVPVPVENHAQR	25.45	0.272223	0.272223	17.0497	16.923	16.9722	17.0347	16.7051	17.0563	16.7852	17.0218	16.7255	16.9467	17.3138
gi|296219705	PREDICTED: acyl-coenzyme A synthetase ACSM3, mitochondrial [Callithrix jacchus]	LANVLSEACSLQRGDR	17.2	1	1	14.8	15.7588	14.9631	15.1926	15.7021	16.0065	15.4699	15.9021	15.8021	15.7186	17.3135
gi|886288	This CDS feature is included to show the translation of the corresponding V_region. Presently translation qualifiers on V_region features are illegal, partial [Homo sapiens]	ASGYNFTSYWMLWVK	19.2	0.807807	0.807807	15.5828	15.8397	15.8127	15.6469	15.4187	15.9643	15.8842	15.9726	16.0846	15.8988	17.3102
gi|301785415	PREDICTED: putative sodium-coupled neutral amino acid transporter 9-like [Ailuropoda melanoleuca]	PLDLR	5.67	0.996116	0.996116	16.3588	16.6657	16.3613	16.2873	16.4374	16.3197	16.2309	16.8488	16.7219	16.7834	17.3064
gi|332264980	PREDICTED: selenoprotein O-like [Nomascus leucogenys]	MMHANNPKYVLR	14.11	0.948538	0.948538	16.1722	14.5097	14.4792	14.6807	14.2838	14.3849	15.4739	15.6196	14.4888	14.2719	17.3058
gi|225030064	C-X3-C chemokine receptor 1 [Pan troglodytes troglodytes]	YLYXLYGKCLAVLCGR	13.63	0.501023	0.501023	14.2087	14.8992	15.4104	15.6207	15.472	15.7365	15.7651	14.2198	14.5052	14.4954	17.2986
gi|157057869	L-3-hydroxyacyl-coenzyme A dehydrogenase, partial [Phodopus sungorus]	DTPGF	3.33	0.820192	0.820192	15.782	15.9027	16.0462	15.1966	15.9065	16.0345	16.0102	15.969	13.2673	16.0179	17.2964
gi|254553481	exostosin-like 2 isoform a [Mus musculus]	LVNIYDGMPLK	25.03	0.0275391	0.0275391	17.13	16.9966	17.0302	17.119	17.0081	16.1966	17.0446	17.0913	16.899	17.145	17.2962
gi|301778381	PREDICTED: LOW QUALITY PROTEIN: ankyrin repeat domain-containing protein 35-like [Ailuropoda melanoleuca]	QLLXQATEEVAELR	14.1	0.28172	0.28172	15.6652	16.2642	15.5091	14.9853	16.9128	15.3168	16.6245	16.4099	16.6331	16.6745	17.2884
gi|225775	calmodulin dependent protein kinase II	SGGNK	1.86	0.79556	0.79556	15.8138	15.6463	15.6349	15.5729	15.7533	16.1545	15.9632	16.0267	16.3014	16.1885	17.287
gi|291408570	PREDICTED: melanoma antigen family A, 11-like [Oryctolagus cuniculus]	AHAETSTMR	13.86	0.337394	0.337394	16.9479	17.2127	17.3909	17.1382	17.0041	17.1619	16.9381	17.2982	17.0179	17.2493	17.2825
gi|301780906	PREDICTED: leucine-rich repeat-containing protein 40-like [Ailuropoda melanoleuca]	IVELKEMVSDVNLSFNK	16.38	0.656926	0.656926	14.4889	13.4211	14.2847	13.9566	14.8609	14.582	16.3531	12.7013	15.9241	13.0423	17.2791
gi|126310257	PREDICTED: PH-interacting protein [Monodelphis domestica]	NNALTSGSIQVNGHGGQPSK	18.65	1	1	14.4864	0	16.3138	0	0	0	13.9594	14.5917	14.5751	15.4197	17.279
gi|12247579	recombination activator protein 2 [Choeronycteris mexicana]	XARALQTPKRALPVK	17.32	0.181146	0.181146	14.138	14.1469	14.5374	14.5487	12.875	14.2651	13.8013	14.0632	13.7845	13.8037	17.2776
gi|297493061	PREDICTED: LOW QUALITY PROTEIN: E3 ubiquitin-protein ligase Praja-1 [Bos taurus]	XGGEGSSGYPEPK	23.78	0.558379	0.558379	15.8413	16.268	16.4879	16.699	16.2505	16.5125	16.526	15.8627	15.8935	16.1761	17.2764
gi|84490399	protein RIC-3 isoform b precursor [Mus musculus]	AFLSRGKRPEPPPGPEGK	12.41	0.828479	0.828479	14.3901	13.9724	13.7515	16.0707	13.7601	16.1583	12.7508	16.3859	14.8209	14.4047	17.2706
gi|301763447	PREDICTED: zinc finger RAD18 domain-containing protein C1orf124 homolog [Ailuropoda melanoleuca]	GITVGDITKNSISSGSQRR	36.01	0.0462564	0.0462564	17.1248	15.9642	17.0411	17.1843	16.8135	17.1005	16.9567	17.0344	16.7951	17.1401	17.27
gi|56788496	unknown [Sus scrofa]	LGEMWNNTAADDKQPYEKXAAK	14.02	1	1	0	0	0	0	0	0	0	16.96	0	0	17.2641
gi|119586767	hCG2039698 [Homo sapiens]	ANDKGRNKGFEAMYR	6.78	0.727547	0.727547	16.2496	11.2669	12.0688	11.3747	11.3582	15.9238	10.4131	15.8691	10.4848	15.7482	17.2631
gi|301760011	PREDICTED: pappalysin-1-like [Ailuropoda melanoleuca]	TQREVLLDMEAR	13.46	0.747182	0.747182	17.4904	12.3863	18.2513	13.2675	13.1857	15.9825	17.6756	12.9229	13.1578	12.7372	17.2582
gi|311244125	PREDICTED: probable ATP-dependent RNA helicase DDX43 isoform X1 [Sus scrofa]	SAEEANQRSRGGQR	11.06	0.45074	0.45074	14.4453	13.7199	13.6103	13.6413	12.6501	14.4513	12.8117	13.5619	12.4242	14.5885	17.2579
gi|2735715	pro-alpha 2(I) collagen [Homo sapiens]	GEAGAAGPAGPAGPRGSPGER	13.06	0.8014	0.8014	15.3625	15.7894	15.7125	15.5055	15.659	15.6303	15.021	15.0296	15.19	15.5545	17.2571
gi|334327381	PREDICTED: zinc finger protein 184-like [Monodelphis domestica]	KKESMEGKPSRGIK	11.15	0.994744	0.994744	14.5143	14.3997	13.6819	14.3961	14.2741	14.3093	15.5553	15.6444	15.1486	14.5295	17.2536
gi|301760108	PREDICTED: coiled-coil alpha-helical rod protein 1-like [Ailuropoda melanoleuca]	QMQRKATREK	15.29	0.89258	0.89258	14.8991	15.3681	15.7315	14.8163	14.645	15.0131	14.9904	15.1954	15.1306	15.4583	17.2522
gi|300793996	trichoplein keratin filament-binding protein [Rattus norvegicus]	NNPKLREIELDLHK	23.26	0.964974	0.964974	16.8094	16.9914	16.7262	16.8393	16.6821	16.862	16.7095	16.8622	16.6782	16.9161	17.2407
gi|28386266	Ssh1 protein, partial [Mus musculus]	NELEKQMNCNLKEFK	14.36	0.80065	0.80065	14.9312	15.597	15.7291	15.1038	14.8079	15.3882	14.5409	15.482	15.3694	15.737	17.2407
gi|126294043	PREDICTED: tenascin isoform 1 [Monodelphis domestica]	ISQTDNSITLEWK	16.18	0.947944	0.947944	17.3958	17.5898	17.3918	17.37	17.3325	17.3727	17.3259	17.3637	17.2539	17.458	17.2401
gi|297680900	PREDICTED: LOW QUALITY PROTEIN: dynein heavy chain 11, axonemal [Pongo abelii]	QLYNEHMKQXIER	9.69	1	1	15.5948	14.4938	13.1945	13.1035	16.2628	0	0	16.3382	15.2662	15.8823	17.239
gi|74228056	unnamed protein product [Mus musculus]	TRPTEIPAHSQEAGNK	14.59	0.955054	0.955054	15.7302	15.6055	15.3624	16.1606	15.1591	15.9654	15.6447	15.8194	14.2687	16.0633	17.2358
gi|291412392	PREDICTED: piwi-like 2-like [Oryctolagus cuniculus]	ESVGLVSMFRGLGLDTASR	29.51	0.0962459	0.0962459	17.0427	16.9349	16.8181	17.1141	16.6434	17.0915	16.9944	17.0938	16.5579	17.0681	17.2306
gi|149035544	rCG50492, isoform CRA_b [Rattus norvegicus]	ARSWSSICGRSKPGK	13.88	0.853395	0.853395	18.0998	17.8195	17.6763	16.5369	16.7159	17.0038	16.7318	0	0	0	17.228
gi|148675198	mCG119297 [Mus musculus]	VLKASDLLAADFSGK	18.01	0.824642	0.824642	17.0523	17.0549	16.8689	17.0684	16.8896	17.0668	17.0101	17.131	16.9902	17.109	17.2263
gi|13879374	Bat2 protein, partial [Mus musculus]	TGSGGGSSGGGGAGPGGRTGPGR	15.92	0.785178	0.785178	15.8428	16.4293	16.198	16.0434	16.207	16.2339	15.8086	15.9063	15.9513	16.4395	17.2178
gi|544993	ATF-a0=transcription factor {alternatively spliced} [human, HeLa cells, Peptide, 307 aa]	QLLLAHKDCPVTALQK	6.9	0.907664	0.907664	15.8818	14.2383	13.252	13.2883	0	13.3454	0	12.8148	13.2641	13.7497	17.2129
gi|126341555	PREDICTED: frizzled-1-like [Monodelphis domestica]	QLCAAALGR	18.6	0.692249	0.692249	15.0521	16.2914	15.8387	15.1281	15.3821	15.7098	15.7303	15.9105	15.8868	16.1887	17.2114
gi|119612335	enhancer of yellow 2 homolog (Drosophila), isoform CRA_b [Homo sapiens]	MVNMLGCLPRGFSR	20.9	0.529013	0.529013	15.407	15.9328	14.658	15.4986	16.4894	15.9976	15.6679	16.0891	16.0154	16.2499	17.2103
gi|301762165	PREDICTED: cutaneous T-cell lymphoma-associated antigen 5-like [Ailuropoda melanoleuca]	LTEMEFK	26.68	0.952287	0.952287	14.748	11.9948	9.45692	10.6626	11.241	11.3675	14.9618	15.5441	11.3339	11.4189	17.2081
gi|57105564	PREDICTED: zinc finger CCHC domain-containing protein 8 isoform X2 [Canis lupus familiaris]	SGSKRSSSQSSPSSPK	16.04	0.7598	0.7598	15.7944	15.9998	15.8461	15.7415	15.1073	15.9414	16.0325	16.0513	16.1893	16.2534	17.1968
gi|126308705	PREDICTED: alpha-1,6-mannosylglycoprotein 6-beta-N-acetylglucosaminyltransferase B [Monodelphis domestica]	MDTMVRLENGSDLHR	12.1	0.459486	0.459486	16.1852	14.7171	16.29	13.1773	12.3693	12.7686	15.7647	15.1107	15.248	14.9372	17.1937
gi|334329989	PREDICTED: LOW QUALITY PROTEIN: titin [Monodelphis domestica]	EADREDSGNYDLVLENK	14.75	0.509944	0.509944	14.6436	15.987	14.0928	14.5501	14.7022	14.5583	15.9232	15.162	15.4971	15.4098	17.1851
gi|166429544	histamine H1 receptor [Pan troglodytes]	DAGGGSVLKSPSQTXKEMK	26.86	0.665996	0.665996	15.7709	16.6446	16.1447	14.6945	15.7857	16.0306	15.7506	16.1132	16.0508	16.0991	17.183
gi|149041067	rCG20311 [Rattus norvegicus]	MMTSSDWDLDWIR	13.78	0.669042	0.669042	16.4627	16.682	16.6028	16.2593	16.4951	16.3595	15.9777	16.0828	15.9944	16.3981	17.1796
gi|147223298	collagen type XI alpha 2 [Sus scrofa]	FPSLPDGVRRTR	11.21	0.892351	0.892351	14.6996	15.5748	15.767	15.5806	15.6843	15.433	16.0561	15.8478	16.0359	15.4146	17.174
gi|2808907	Ig heavy chain variable region [Homo sapiens]	IKSKXDGGITGYAAPVRGR	20.07	0.000633462	0.000633462	16.9048	16.9611	16.7036	16.857	16.5887	16.91	16.7484	16.83	16.6042	16.9174	17.1618
gi|23396893	RecName: Full=Vacuolar protein sorting-associated protein 33A	KAKIISAAFEER	17.28	0.502469	0.502469	16.4169	16.3953	16.187	16.5312	16.3594	16.8018	16.5494	16.761	16.8758	16.6677	17.1536
gi|9506867	protein tilB homolog [Mus musculus]	SQTTGHLLICMPKVGEMITGGQR	30.08	0.0883277	0.0883277	16.487	16.6217	16.7824	17.0397	16.0721	15.1149	15.5801	15.6505	15.2735	16.0015	17.1435
gi|149064795	rCG49947 [Rattus norvegicus]	DWLPMVVEIHSR	20.71	0.740396	0.740396	17.4724	17.9045	17.0231	17.8443	16.9493	17.3134	17.008	17.5365	16.6666	17.3826	17.1224
gi|124430711	tRNA:m(4)X modification enzyme TRM13 homolog [Mus musculus]	ILCPLDPK	17.84	0.917789	0.917789	15.2112	11.2964	15.6548	8.69365	11.0921	11.7573	15.4406	15.8829	11.1038	11.3015	17.1154
gi|301763821	PREDICTED: ribosome biogenesis protein BMS1 homolog [Ailuropoda melanoleuca]	LKPNKDSLYKPIVR	35.04	0.746925	0.746925	16.5556	16.6437	16.7508	16.5611	16.5669	16.6222	16.5483	16.6467	16.5327	16.692	17.1103
gi|334348611	PREDICTED: paired box protein Pax-4-like [Monodelphis domestica]	TPSVSSINRILR	22.34	0.713318	0.713318	16.4001	16.4935	16.2808	16.5216	16.3296	16.659	16.667	16.8129	16.7878	16.8025	17.1089
gi|223029434	uncharacterized protein LOC100270744 [Mus musculus]	SSPSSQREGPKETK	12.7	0.631544	0.631544	15.8866	13.8597	15.352	13.8555	13.7247	13.0861	13.4524	15.4671	15.6511	16.7208	17.1064
gi|334349630	PREDICTED: fibrous sheath-interacting protein 2-like, partial [Monodelphis domestica]	HPIPK	3.65	0.603808	0.603808	15.5283	16.3743	15.8576	15.9315	15.1725	15.6011	15.4803	15.861	15.5276	16.1083	17.1056
gi|232454	gastrotropin=14 kDa bile acid binding protein [rats, ileal cytosol, Peptide Partial, 16 aa]	GGKVVADFPNYXQTSE	8.79	0.491021	0.491021	15.8127	16.0918	16.2703	15.9724	16.1707	15.7496	16.1728	15.6699	15.6814	15.9343	17.095
gi|119615154	src family associated phosphoprotein 1, isoform CRA_b [Homo sapiens]	MVPYVSIRTHSMR	9.59	0.914894	0.914894	15.4642	14.9781	15.2933	14.5198	14.6008	15.1677	15.0648	15.491	14.8435	14.2218	17.0945
gi|264681472	LAG1 longevity assurance homolog 4 [Sus scrofa]	NGAAHQPGAAPTDGPRIR	12.3	1	1	12.0245	15.3339	15.3115	14.8965	16.0089	15.333	15.0576	16.4887	14.9191	15.2301	17.0901
gi|149692293	PREDICTED: integrin alpha-11 isoform X1 [Equus caballus]	SSSLSHYEVKPNSSLER	17.2	0.000623253	0.000623253	16.6571	17.0953	16.7582	16.9587	16.7735	16.8662	16.7407	16.9005	16.3098	16.9613	17.089
gi|332261241	PREDICTED: ubiquitin-associated domain-containing protein 1 [Nomascus leucogenys]	ESCLKHCAHGSLEDPK	19.89	0.826347	0.826347	16.0414	16.063	15.93	16.1803	16.0119	16.3642	16.3669	16.4884	16.5158	16.441	17.0881
gi|334327499	PREDICTED: EMI domain-containing protein 1-like [Monodelphis domestica]	GGVPGPPGPSGPKGDTGSR	9.55	1	1	15.3055	13.8779	12.0202	14.9466	11.4372	0	9.97759	15.3786	13.4455	15.2187	17.0872
gi|291405344	PREDICTED: cOR1P2 olfactory receptor family 1 subfamily P-like [Oryctolagus cuniculus]	MIMSLR	3.65	0.737187	0.737187	16.75	16.7632	16.8961	16.8757	16.8647	16.8714	16.916	17.0245	16.8379	16.7747	17.0814
gi|19483890	NOP14 nucleolar protein homolog (yeast) [Mus musculus]	MNIEDVQEEQSK	28.96	0.045543	0.045543	16.6798	17.0288	17.1073	16.6475	16.832	16.7023	16.7078	16.77	16.5362	16.8973	17.0778
gi|229892814	claudin-19 [Sus scrofa]	GPLGV	3.53	0.241861	0.241861	17.0338	17.3223	17.293	17.2679	17.2816	17.2815	17.1427	17.0783	17.064	17.1384	17.0636
gi|296231790	PREDICTED: DNA replication factor Cdt1 [Callithrix jacchus]	QLAQMMR	6.69	0.847149	0.847149	15.8439	16.7064	16.1898	16.4427	15.912	15.804	15.6445	15.4126	16.0491	16.3477	17.0434
gi|301761960	PREDICTED: hypothetical protein LOC100469235 [Ailuropoda melanoleuca]	GLVSAAAARPLPR	23.49	0.806591	0.806591	16.7708	16.8065	16.8917	16.8189	16.7994	17.0423	17.0248	16.8385	16.8288	16.8903	17.037
gi|156627573	zinc finger protein 836 [Homo sapiens]	CGKAFKQGSLLTRHK	16.88	0.605713	0.605713	16.5918	16.6632	16.6103	16.6143	16.706	16.7931	17.1006	16.9208	16.7984	17.0667	17.0358
gi|334332841	PREDICTED: integrin alpha-D, partial [Monodelphis domestica]	VSDSQTGR	7.07	0.819196	0.819196	15.0076	15.0548	15.2449	14.7649	15.136	14.7071	14.9083	14.9037	14.783	15.0751	17.0343
gi|126307166	PREDICTED: kinesin family member 26B [Monodelphis domestica]	HGSKPNSLGVGSGAEKK	11.88	0.91127	0.91127	16.7128	16.8067	12.088	11.8296	11.372	12.5264	10.7992	11.5923	11.1968	12.0107	17.034
gi|334328044	PREDICTED: olfactory receptor 52D1-like [Monodelphis domestica]	VMGMMGNMGTKAMIGERK	8.65	0.82865	0.82865	14.5465	15.4208	15.4009	16.4059	15.0275	15.3672	14.719	15.0702	15.9642	15.1725	17.0217
gi|301785313	PREDICTED: G-protein coupled receptor family C group 5 member B-like [Ailuropoda melanoleuca]	DKRSDKAFVCVTYVK	20.06	0.779807	0.779807	15.6822	15.9075	15.6953	15.9001	15.7295	15.9215	15.92	16.0607	16.0854	16.0801	17.0212
gi|58865826	zinc finger protein 105 [Rattus norvegicus]	DCPLSGSFQDEEEEKSK	14.31	0.80768	0.80768	15.1201	15.6616	15.5231	15.0764	15.1636	15.4036	14.5898	15.4408	13.8834	15.5017	17.0193
gi|148664714	mCG121979, isoform CRA_b [Mus musculus]	KSKTDAQKTESPAEGK	22.82	0.690652	0.690652	13.2149	13.8127	14.1171	13.2226	14.1988	14.7582	14.8196	15.5027	13.3767	16.5187	17.0165
gi|52139021	Rho GTPase activating protein 30 [Mus musculus]	EEAEATPETEMEAGK	18.25	0.993943	0.993943	15.8217	16.0309	15.8913	15.6394	16.0073	15.6966	15.2777	15.3051	14.9571	15.6309	17.0024
gi|296474001	TPA: phosphatidylinositol-glycan-specific phospholipase D [Bos taurus]	TLLLAGSPTWK	22.59	0.00853731	0.00853731	16.3334	15.8782	16.6592	15.6985	16.4974	15.4915	16.3693	16.4716	16.4924	16.1098	17.0022
gi|148707557	mCG18466 [Mus musculus]	SRGSSTTNLDFRSR	14.33	0.939724	0.939724	15.3249	14.1897	14.3088	14.8835	14.2041	14.1757	15.3189	14.0619	14.0109	14.0296	16.9986
gi|66471868	MHC class I heavy chain antigen [Macaca fascicularis]	MSGCDLGPDGHLLR	13.18	0.483447	0.483447	14.6522	14.8104	14.8703	14.5431	14.7136	14.6085	15.3706	14.7595	14.7429	14.5452	16.9968
gi|194221799	PREDICTED: transcription factor IIIA [Equus caballus]	RPFTCEHAGCGKTFAMK	17.21	0.710933	0.710933	16.5465	16.5992	16.5767	16.7821	16.1164	16.7316	16.5172	16.8307	16.6908	16.9943	16.9963
gi|297293748	PREDICTED: protein WWC2 isoform 2 [Macaca mulatta]	NRKENNCAKDLR	14.75	0.965288	0.965288	16.9339	16.9587	16.8793	16.762	16.8374	15.8733	16.5803	16.8403	16.6401	16.8868	16.9902
gi|109156950	Chain A, Crystal Structures Of Sult1a2 And Sult1a13: Implications In The Bioactivation Of N-Hydroxy-2-Acetylamino Fluorine (Oh-Aaf)	EFMDHSISPFMR	21.18	0.771358	0.771358	14.6542	17.6327	17.1559	17.1386	15.0516	16.885	14.4408	17.3132	16.1315	14.7449	16.9884
gi|255209	preprocathepsin C, dipeptidylaminopeptidase I [rats, kidney, Peptide, 462 aa]	WFAFFKYEVK	14.28	0.854796	0.854796	13.8428	15.9383	13.7826	13.1994	13.3952	16.2836	16.7299	16.8466	13.9667	16.4849	16.9859
gi|157266317	serine/threonine-protein kinase ATR [Homo sapiens]	HLVEMDTDQLK	20.23	0.283347	0.283347	16.6185	13.6166	12.9997	13.2663	13.2667	16.8764	13.6052	14.2345	13.6005	14.2861	16.9836
gi|159110645	uncharacterized protein LOC240041 isoform b [Mus musculus]	KSGKFFTMTSSLSGHPR	7.75	0.818354	0.818354	15.6614	15.192	15.5761	14.2434	14.2433	14.9842	15.1193	15.3872	14.7574	15.6185	16.9763
gi|1127665	rearranged immunoglobulin heavy chain variable region, partial [Mus musculus]	ANGYTTEYSASVKXR	16.64	0.597373	0.597373	15.269	16.7158	16.5621	16.5098	16.5979	16.2237	15.107	16.3854	14.9571	15.0741	16.9734
gi|301783303	PREDICTED: LOW QUALITY PROTEIN: 60 kDa heat shock protein, mitochondrial-like [Ailuropoda melanoleuca]	GAMFGGELTXHNLGK	20.83	0.816073	0.816073	16.8052	16.6616	16.7958	16.9219	16.9495	16.8542	16.7596	16.862	16.7125	16.8103	16.9692
gi|301786967	PREDICTED: LOW QUALITY PROTEIN: mediator of DNA damage checkpoint protein 1-like [Ailuropoda melanoleuca]	IPMEKRGTVPKCPTDK	15.43	0.994553	0.994553	15.2974	15.6726	15.3446	15.4946	15.345	15.492	15.5072	0	15.4914	15.6856	16.9666
gi|297468959	PREDICTED: pregnancy-associated glycoprotein 1 isoform 1 [Bos taurus]	AGDWSVHMDRISMKRK	17.45	0.854819	0.854819	0	0	15.1783	15.6707	15.4951	15.6679	15.735	15.8769	15.9261	15.821	16.9428
gi|148679121	mCG1035849 [Mus musculus]	WRLSGAGEGDR	11.8	0.928273	0.928273	14.479	13.8737	15.4789	13.5707	15.2174	14.442	14.4658	15.7244	13.3736	13.7294	16.9353
gi|149056777	rCG53892 [Rattus norvegicus]	GSLQKIAADGVEARFGR	8.27	1	1	0	0	0	0	0	0	0	0	0	0	16.934
gi|301769435	PREDICTED: LOW QUALITY PROTEIN: neuron navigator 2-like [Ailuropoda melanoleuca]	AGEGLGSR	28.37	0.767085	0.767085	13.7277	14.278	14.4039	13.6335	13.5526	14.3781	14.3687	14.8635	14.6063	14.7704	16.926
gi|52545773	hypothetical protein [Homo sapiens]	DMGQVQWLTPMIPTLR	13.92	0.0897916	0.0897916	14.6493	12.4487	13.5474	13.5799	14.0148	15.7801	16.6854	15.55	12.9007	13.1726	16.9256
gi|30173507	RecName: Full=Transforming growth factor-beta-induced protein ig-h3	DGRPPINARXK	16.24	0.517018	0.517018	16.6964	16.9832	16.7233	16.5638	16.688	16.4309	16.3279	16.3208	16.3494	16.5974	16.9236
gi|291401826	PREDICTED: exosome component 9 [Oryctolagus cuniculus]	KIRTQTTIGK	13.69	0.959778	0.959778	15.1035	15.8394	15.9854	15.2866	15.2848	15.4848	15.1135	15.4421	15.4274	15.6189	16.9232
gi|73964356	PREDICTED: SRA stem-loop-interacting RNA-binding protein, mitochondrial [Canis lupus familiaris]	MAASAARGAVALRTR	26.46	0.906327	0.906327	17.1864	16.9812	17.2846	16.8756	16.9359	16.9255	16.7705	16.9229	16.5724	16.7741	16.91
gi|524960047	PREDICTED: lithocholate 6-beta-hydroxylase-like [Mesocricetus auratus]	GKPVNMK	13.32	0.961086	0.961086	16.9061	11.4351	11.6037	17.2733	16.4582	10.6413	16.8109	16.8295	13.1587	16.8401	16.8965
gi|334322476	PREDICTED: leucine-rich repeat-containing protein 71-like [Monodelphis domestica]	VTIPEQKPGRGKGAKMGPK	19.74	0.814031	0.814031	16.4117	14.4252	14.3164	14.436	14.2292	14.9451	14.1393	15.7004	14.4259	14.4927	16.895
gi|81891716	RecName: Full=Keratin, type II cytoskeletal 1	SLNDKFASFIDK	79.05	0.0744831	0.0744831	16.9396	17.6417	17.7757	17.6151	16.7787	16.8805	16.5746	16.4488	16.927	17.2826	16.8944
gi|296237690	PREDICTED: dehydrogenase/reductase SDR family member on chromosome X-like [Callithrix jacchus]	IPLHVLVNNAGVMMVPQR	21.43	0.227555	0.227555	16.2333	16.0174	15.8123	16.4701	15.5439	16.4491	16.0925	16.5795	15.2997	16.5524	16.8893
gi|149020665	rCG31738, isoform CRA_b [Rattus norvegicus]	RVGGSTGFSVGHPK	12.27	0.953704	0.953704	16.416	15.7501	15.885	15.0855	15.6587	15.0681	14.8819	15.0556	15.0794	15.4172	16.8886
gi|119598780	hCG16256, isoform CRA_a [Homo sapiens]	LENEMASILEK	13.48	0.999102	0.999102	14.1314	14.511	14.2758	15.2202	15.1456	14.3003	14.619	14.6253	14.548	14.7501	16.8758
gi|119605505	hCG1819360 [Homo sapiens]	ASCVM	5.28	1	1	15.9676	11.616	0	15.9955	0	0	19.3059	19.3409	12.3563	12.2657	16.8722
gi|15131402	dJ85M6.1 (cleavage stimulation factor, 3' pre-RNA, subunit 3, 77kD), partial [Homo sapiens]	AEGIK	22.99	0.179234	0.179234	18.0437	14.9219	14.78	13.632	13.9533	18.1399	14.5065	14.0534	13.8605	14.2845	16.8702
gi|45709225	TMEM183A protein [Homo sapiens]	MARGPGPLGMPRPDTVAMPKR	16.02	0.587415	0.587415	13.0121	14.3155	13.6347	13.5159	13.8866	14.6662	13.893	14.9547	14.2453	14.7456	16.8666
gi|560151	alpha1(X)collagen [Homo sapiens]	GSPGSDGKPGYPGKPGLDGPK	7.23	0.938602	0.938602	15.2329	14.9577	14.8877	14.8802	15.7512	14.4784	14.184	15.7559	16.1308	16.012	16.8516
gi|296197083	PREDICTED: uncharacterized protein LOC100395428 [Callithrix jacchus]	NVCGLGGR	12.23	0.285083	0.285083	14.848	13.5971	10.9336	14.5319	14.3981	11.266	15.3905	13.6367	14.0478	15.7683	16.8407
gi|334311021	PREDICTED: WD repeat-containing protein 25-like [Monodelphis domestica]	MRQTQTEGTNER	25.53	0.96201	0.96201	14.9974	14.4902	14.4844	18.6554	14.7589	16.7917	16.4442	18.8315	18.8514	14.3694	16.8327
gi|296198473	PREDICTED: BEN domain-containing protein 6 [Callithrix jacchus]	RTETMDSENGNSDMDK	14.44	0.948	0.948	14.7657	12.3124	12.0576	11.5358	12.1592	13.1088	11.3104	15.2868	12.3724	12.3564	16.8323
gi|119618706	hCG2016674 [Homo sapiens]	GDGSHPR	15.28	0.585493	0.585493	14.4986	15.07	15.4121	14.9353	15.0405	14.6767	15.1736	15.035	15.2535	14.6652	16.8243
gi|17998551	serpin B12 [Homo sapiens]	NIFFSPLSLSAALGMVR	1.27	0.582155	0.582155	14.986	15.3779	15.5915	15.1309	15.1563	15.4038	14.7932	0	14.6267	14.638	16.8167
gi|149423252	PREDICTED: rho GTPase-activating protein 25-like, partial [Ornithorhynchus anatinus]	SAPAP	7.12	0.112169	0.112169	17.5159	16.9965	17.4291	17.3351	17.4384	17.1364	17.2738	17.2447	17.2776	17.2017	16.811
gi|1906819	thyroid transcription factor-1 [Rattus norvegicus]	KVGMEGGGLGAPLAAYR	14.73	0.708324	0.708324	15.5165	15.9476	15.7151	15.6891	15.205	15.8311	15.7197	15.909	16.0008	15.8772	16.7991
gi|126307560	PREDICTED: protein S100-A4-like [Monodelphis domestica]	ELVTRELPGFLGK	19.31	0.954657	0.954657	17.0864	15.8123	16.9677	16.4571	16.0289	16.469	16.5151	16.4924	16.1785	17.2468	16.7952
gi|297277279	PREDICTED: LOW QUALITY PROTEIN: zinc finger protein 233-like [Macaca mulatta]	CQQIDVKNNLCK	11.54	1	1	15.5721	14.9713	14.9242	14.5666	14.805	14.7373	14.5145	15.3668	9.41356	15.3271	16.7941
gi|302318939	protease, serine, 51 [Mus musculus]	VSSHGK	6.44	0.0483197	0.0483197	16.7644	16.9489	13.1375	17.1272	13.0944	16.821	16.8911	16.9943	16.7623	14.5287	16.7768
gi|119576240	ubiquitin specific peptidase 31, isoform CRA_b [Homo sapiens]	LPGSKPASVTSAASSR	16.72	0.54431	0.54431	16.6029	16.8209	16.6472	16.707	16.6579	16.7065	16.5799	16.7367	16.6696	16.6998	16.772
gi|32492942	medulloblastoma antigen MU-MB-20.240 [Homo sapiens]	SPFLSSAEGAVPKLDKEGK	19.06	0.0470422	0.0470422	16.4491	16.7022	16.6562	16.6309	16.3659	16.5026	16.5235	16.4856	16.1338	16.7223	16.7695
gi|94966752	elongation factor Tu GTP-binding domain-containing protein 1 isoform 2 [Homo sapiens]	IYSQKIGIKKEVLMK	14.63	1	1	16.8855	12.505	15.5923	11.5853	11.5207	0	11.6236	12.2728	12.6407	12.2889	16.7644
gi|4586554	alpha-1,6-fucosyltransferase [Mus musculus]	HPVIGVHVRRTDK	18.87	0.286297	0.286297	13.2091	15.1843	16.3693	17.1823	17.5971	13.2817	17.5441	12.3923	13.0831	12.356	16.7639
gi|148668241	mCG1042662 [Mus musculus]	ITGPPK	9.39	0.000133653	0.000133653	17.019	16.9904	16.9832	17.0506	17.0031	16.9675	16.931	16.9223	16.8647	16.9042	16.7526
gi|122145799	RecName: Full=Tripartite motif-containing protein 5	YQEKLQVALEMMR	19.59	0.458925	0.458925	16.0263	16.9458	16.7309	16.3884	16.6998	16.5649	16.1951	15.855	16.1573	16.5488	16.7454
gi|133777378	NMT1 protein, partial [Homo sapiens]	ALNSS	8.88	0.936675	0.936675	16.5674	16.2749	17.0396	17.2179	14.7034	17.2334	14.3443	17.2905	17.0912	16.9218	16.7424
gi|294489308	mastermind-like domain-containing protein 1 isoform 1 [Homo sapiens]	ASPPSSK	13.64	0.706733	0.706733	15.5279	15.9806	15.227	14.8741	15.3974	15.5098	15.2962	15.9631	15.3559	16.132	16.7418
gi|546901	cytosolic acetoacetyl-coenzyme A thiolase [Homo sapiens]	KGLIEVKTDEFPR	12.09	0.416585	0.416585	15.2412	16.7537	16.4734	16.7559	16.6769	15.3315	13.9821	16.8774	14.1475	16.9764	16.7398
gi|528988947	PREDICTED: melanoma antigen preferentially expressed in tumors-like isoform X12 [Bos taurus]	LATLGRFLPHLGRMGNLR	20.26	1	1	15.5622	15.1069	12.9788	15.3604	0	15.3536	15.8314	15.2497	0	15.7248	16.7391
gi|332241862	PREDICTED: uncharacterized protein LOC100581840 [Nomascus leucogenys]	GDSDISDEEAAQPTK	17.23	0.157837	0.157837	15.8272	14.8588	14.635	14.5811	14.557	14.4949	14.2957	14.3399	14.3612	14.4423	16.7354
gi|8922301	WD repeat-containing protein 70 [Homo sapiens]	TLEAREKEEEMNREK	9.85	0.542926	0.542926	14.5096	15.4274	14.4468	14.9578	0	15.2205	14.7911	14.7381	14.6459	15.0956	16.734
gi|119624252	AAAL3045, isoform CRA_a [Homo sapiens]	VAPPPGHWSPKAPGSLK	9.97	0.801668	0.801668	15.2592	15.4994	15.3887	15.4159	15.2652	15.4551	15.5202	15.669	15.6245	15.6893	16.7328
gi|2081607	gravin [Homo sapiens]	DPSLGAGEAASKESEPK	4.69	0.896036	0.896036	14.3917	12.1635	12.1395	11.7208	11.9479	12.9073	11.6748	11.8076	10.6832	16.5652	16.724
gi|34533772	unnamed protein product [Homo sapiens]	QSGRRQASCK	13.39	0.401051	0.401051	14.706	12.628	11.739	12.1562	12.9084	14.8557	12.6419	15.176	13.0764	15.0354	16.7237
gi|334324133	PREDICTED: solute carrier family 22 member 16-like [Monodelphis domestica]	VISPAK	12.5	0.655288	0.655288	17.0733	16.9832	17.0946	17.1377	17.0918	17.0722	16.9742	16.9812	16.8908	16.9253	16.717
gi|48374063	desmin [Sus scrofa]	QVEVLTNQRAR	24.55	0.784087	0.784087	16.3996	17.5455	16.8126	17.2867	16.3734	16.5289	16.2593	16.2529	16.7227	17.0402	16.7151
gi|291393575	PREDICTED: testis serine protease 4-like [Oryctolagus cuniculus]	TMKIVGGAPAPERR	8.86	0.768693	0.768693	15.0542	15.0482	15.3657	15.3285	15.2346	15.0937	15.1749	15.1366	15.0845	15.1367	16.7105
gi|334348962	PREDICTED: eukaryotic translation initiation factor 4 gamma 1-like [Monodelphis domestica]	AIIEEFLHLSDVK	24.65	0.647975	0.647975	11.9665	16.31	16.3179	16.4827	16.6705	16.2296	16.6583	16.7422	16.6199	16.4496	16.7065
gi|33187732	growth differentiation factor 7 [Homo sapiens]	SPGGGGGGGGGGRTLAQAAGAAAVPAAAVPR	18.82	0.677383	0.677383	16.2882	16.2996	16.3525	16.3137	16.1519	16.2458	16.1157	16.292	16.0331	16.1195	16.6957
gi|291388282	PREDICTED: cadherin 17 [Oryctolagus cuniculus]	LGSNIGTLTAQDRDK	7.13	0.648761	0.648761	14.467	14.6494	14.2762	13.9694	14.233	14.8925	14.8275	15.1883	14.5771	15.1303	16.6913
gi|194676474	PREDICTED: transcription factor TFIIIB component B'' homolog isoform X1 [Bos taurus]	ENGKNDISPR	7.93	0.836582	0.836582	17.0321	17.3015	15.8992	15.286	14.6787	15.1567	15.036	16.564	17.5276	17.1121	16.6912
gi|52317166	olfactory receptor 1N2 [Homo sapiens]	EGFYLR	12.44	0.937656	0.937656	16.2275	15.7964	16.3387	16.8427	16.3666	17.0578	16.3235	16.2044	16.622	16.2014	16.6828
gi|297684546	PREDICTED: tight junction protein ZO-2 isoform 1 [Pongo abelii]	HDARSWGPRSRSR	12.61	0.431534	0.431534	15.8477	14.8895	15.6562	14.1203	13.7209	15.5369	14.7415	15.5976	13.1266	13.1173	16.6761
gi|119576169	hCG1984886, isoform CRA_a [Homo sapiens]	DPRAAGGDPR	10.69	0.747349	0.747349	14.5335	15.172	14.7953	14.1325	14.4365	14.8086	14.9704	15.0278	14.9728	14.9395	16.6657
gi|297262447	PREDICTED: keratin, type II cytoskeletal 1-like isoform 6 [Macaca mulatta]	YEELQITAGR	52.57	0.738233	0.738233	14.8033	15.3755	16.4483	13.3482	14.9742	13.8677	15.2117	15.4569	15.3092	15.378	16.6574
gi|26006215	mKIAA0832 protein [Mus musculus]	AGSPSSGK	8.73	0.518031	0.518031	14.3647	15.1134	15.8067	14.2468	14.8591	15.1127	15.1551	0	15.3556	15.4039	16.64
gi|297274999	PREDICTED: rho GTPase-activating protein 28-like [Macaca mulatta]	VIKVR	23.1	0.450814	0.450814	17.0391	17.0161	16.9393	17.1231	17.0289	16.9652	16.9313	16.9251	16.8683	16.895	16.6352
gi|85719296	transcription factor E4F1 [Mus musculus]	MEGAMAVR	11.59	0.659951	0.659951	12.6525	9.84851	10.4762	9.54493	9.9948	10.8726	14.2052	9.16296	16.2136	9.56048	16.6257
gi|149040858	AT hook containing transcription factor 1 (predicted) [Rattus norvegicus]	AETVSASQGDDSIAPR	12.15	0.671117	0.671117	15.1859	15.3008	15.5049	15.3044	15.2999	14.9516	15.2189	15.1182	15.1609	15.3969	16.6245
gi|226823286	DNA polymerase theta isoform 2 [Mus musculus]	MRLGRQFSTSKDILNK	18.82	0.696323	0.696323	15.4715	15.5778	14.6454	15.4142	15.4925	16.0177	15.0721	16.4016	16.3723	16.2179	16.6235
gi|301761724	PREDICTED: methylmalonic aciduria type A protein, mitochondrial-like [Ailuropoda melanoleuca]	MNIPMLLQHSHK	26.58	0.707504	0.707504	16.6819	15.9349	15.7478	15.4763	15.4926	16.1364	15.4457	15.2736	15.4085	15.482	16.6182
gi|825646	unnamed protein product [Homo sapiens]	GENGVVGPTGPVGAAGPXGPNGPPGPAGSR	24.95	0.530486	0.530486	16.2524	16.2413	16.2679	16.2202	16.0917	16.3336	16.0467	16.2622	15.9091	16.1779	16.6127
gi|148678786	mCG67650 [Mus musculus]	DSAGPRK	21.55	0.202798	0.202798	15.6599	15.7317	15.8754	14.2606	14.544	14.6657	15.3787	14.739	14.7679	15.6926	16.6072
gi|222144594	serine peptidase inhibitor kazal type 5 [Equus caballus]	LVCTRENDPVLGPDGK	14.86	0.842974	0.842974	15.5562	16.2148	16.2868	15.5379	15.2787	15.6227	15.5399	15.647	15.6874	15.852	16.6027
gi|148222065	nebulin [Mus musculus]	DIASDFKYKQGYRK	18.07	0.987297	0.987297	16.4494	16.8495	16.5926	16.6273	16.4479	16.3745	16.016	16.2198	15.9428	16.4741	16.6026
gi|9506775	transcription factor HES-2 [Rattus norvegicus]	YSKLEKADILEMTVR	17.18	1	1	16.1428	16.4235	16.4044	12.24	0	15.9446	0	16.0736	16.095	16.268	16.5972
gi|291398908	PREDICTED: rCG50286-like [Oryctolagus cuniculus]	VQVILHYQGK	19.78	0.320047	0.320047	16.4197	16.8432	15.0096	16.8407	16.4295	16.4166	16.222	14.7307	16.481	16.7396	16.5956
gi|115502863	RecName: Full=Thrombospondin type-1 domain-containing protein 1	RTVFNCTLFDVGK	25.59	0.59305	0.59305	16.3955	16.6108	16.6963	16.513	16.4566	16.5333	16.4641	16.5077	16.4392	16.5919	16.5942
gi|332809970	PREDICTED: uncharacterized protein LOC100608738 [Pan troglodytes]	ESGSPGEVTRPGYR	8.85	0.918153	0.918153	14.2714	14.4623	14.9751	13.6249	15.3436	13.4844	13.0784	13.9382	13.9114	14.219	16.5931
gi|187439317	immunoglobulin A heavy chain variable region [Mus musculus]	PTAAVR	3.89	0.259133	0.259133	17.0439	16.8297	16.96	16.8874	17.0327	16.8651	16.8633	16.862	16.815	16.8037	16.5899
gi|126330322	PREDICTED: interferon-induced very large GTPase 1-like [Monodelphis domestica]	VVNSATSSKSQILNSLLSK	23.67	0.429801	0.429801	16.7462	14.2011	13.2942	16.7484	16.3482	12.5238	16.4687	16.4775	13.8428	16.3979	16.5873
gi|1220355	33.1 kDa protein [Homo sapiens]	VAAEVETGK	24.22	0.654022	0.654022	14.1097	14.2244	13.6438	13.2317	13.8023	14.6565	14.6264	14.7828	14.5243	14.4615	16.5863
gi|119620239	hCG1813002 [Homo sapiens]	SQGVSSCSRGEPK	40.09	0.795379	0.795379	15.3918	15.7692	16.06	15.5474	15.552	15.6304	15.7592	15.7494	15.8112	15.8629	16.5862
gi|109043560	PREDICTED: zinc finger matrin-type protein 3-like isoform 1 [Macaca mulatta]	QPSPSPPMSLATR	14.98	0.72668	0.72668	14.2768	11.4834	10.6927	11.3438	12.1748	12.3281	11.7659	14.8694	11.6988	12.4838	16.5855
gi|281351276	hypothetical protein PANDA_007135 [Ailuropoda melanoleuca]	SAGSGEKLVLSDLLGPVK	16.87	0.926469	0.926469	16.4464	16.6044	16.5619	16.3368	16.501	16.3658	16.1832	16.3174	16.2817	16.4377	16.5825
gi|297698294	PREDICTED: cytochrome b-c1 complex subunit 2, mitochondrial [Pongo abelii]	WEVANLQPQLK	17.22	0.489352	0.489352	16.7	16.7298	15.2289	16.398	16.7933	16.7915	16.6983	16.6523	16.7548	16.7933	16.5825
gi|301754936	PREDICTED: transcription elongation factor A protein 3-like [Ailuropoda melanoleuca]	WGRAEGALDLLK	16.92	0.465093	0.465093	14.894	15.6248	15.7861	15.9111	16.2056	16.24	16.4028	14.2357	14.4719	15.0613	16.5715
gi|2914165	Chain H, Three-Dimensional Structure Of A Human Fab With High Affinity For Tetanus Toxoid	XVQLVESGGGVVQPGR	5.87	0.913213	0.913213	16.7835	15.7439	16.1798	16.426	16.4328	16.4709	16.7889	16.4115	16.1843	16.2828	16.5702
gi|77917602	ubiquitin domain-containing protein UBFD1 [Mus musculus]	KVLDKGKPEDVMPSVKGAQER	16.9	1	1	16.7542	16.378	16.4748	16.6046	15.7138	16.5099	16.0504	16.1614	0	16.0292	16.5683
gi|114153749	cytosolic phospholipase A2 zeta [Mus musculus]	WLAGKGLPLLGAILLR	11.08	0.889537	0.889537	14.0271	13.0487	16.6743	12.8786	16.8338	17.1018	17.0403	12.1221	17.0485	17.152	16.5629
gi|148708350	cytochrome P450, family 4, subfamily f, polypeptide 15, isoform CRA_a [Mus musculus]	FMTPSALTQRISR	30.01	0.0750703	0.0750703	15.9837	16.1562	16.3298	15.8663	16.0494	15.9001	15.95	15.9867	15.8045	16.074	16.5605
gi|334347200	PREDICTED: uncharacterized protein C2orf62-like [Monodelphis domestica]	VMGWRRKVPHNAK	12.07	1	1	15.1973	15.0748	0	0	0	14.6128	14.859	13.9538	14.7391	13.9081	16.5602
gi|19424188	B-cell antigen receptor complex-associated protein beta chain precursor [Rattus norvegicus]	DGIIMIQTLLIILFIIVPIFLLLDK	20.49	1	1	15.0679	15.2449	0	0	0	12.9361	0	14.181	15.1504	15.6618	16.5596
gi|223590206	RecName: Full=Protein FAM186A	TIQNTGKGYEVQSLYTMLDR	12.5	1	1	0	0	0	0	0	0	0	0	0	0	16.559
gi|296232548	PREDICTED: cyclic AMP-responsive element-binding protein 3-like protein 3 [Callithrix jacchus]	NENLAAGK	15.38	0.781671	0.781671	15.1692	9.57351	14.9472	8.33623	8.61056	10.5977	12.3966	11.0094	15.09	14.9067	16.5548
gi|300794076	serine/threonine-protein kinase/endoribonuclease IRE1 [Rattus norvegicus]	AMELCR	17.35	0.964064	0.964064	14.3614	14.9352	14.7964	14.2518	14.2511	14.589	14.5944	15.0165	14.8838	14.9558	16.5545
gi|301775571	PREDICTED: ankyrin repeat and MYND domain-containing protein 1-like, partial [Ailuropoda melanoleuca]	KAHSSWNMGAILEGDR	14.73	0.588468	0.588468	16.1376	16.5858	16.3533	16.4495	16.2991	16.2692	16.0905	16.1688	16.3229	16.4419	16.5503
gi|290491260	phospholipase B1, membrane-associated precursor [Cavia porcellus]	AFVNMVK	24.05	0.792649	0.792649	14.7518	15.1225	15.1852	15.0014	14.8324	15.0602	14.9962	15.1998	15.254	15.5201	16.5449
gi|301775406	PREDICTED: LOW QUALITY PROTEIN: 60S ribosomal protein L39-like [Ailuropoda melanoleuca]	RAKLGL	6.17	0.271415	0.271415	13.1715	13.5425	14.8297	14.8407	15.7449	14.5979	14.4212	14.7696	13.3928	14.8564	16.5447
gi|155369694	uncharacterized protein LOC683077 [Rattus norvegicus]	DQPQSSSGESWEPLPGK	7.62	0.755943	0.755943	14.9676	15.4823	15.2844	14.6378	14.9784	15.1765	15.1016	15.2823	15.3038	15.2167	16.5381
gi|93279980	Chain A, Crystal Structure Of 15-Hydroxyprostaglandin Dehydrogenase Type1, Complexed With Nad+	AHMVNGKVALVTGAAQGIGR	14.41	0.472563	0.472563	14.7064	15.2759	14.2737	14.8532	15.2777	15.8682	15.2375	15.6499	15.8758	15.6968	16.5364
gi|297292507	PREDICTED: hypothetical protein LOC100425668 [Macaca mulatta]	HHVEAGLGQAIK	15.64	0.800909	0.800909	15.9952	16.0386	16.1558	16.0483	16.2162	16.0247	16.0077	16.1444	16.0542	16.1925	16.5358
gi|297279224	PREDICTED: LOW QUALITY PROTEIN: probable ATP-dependent DNA helicase HFM1-like [Macaca mulatta]	IVQTEMNKRK	11.88	0.56508	0.56508	14.2535	14.6503	14.304	14.2054	14.6122	15.1801	15.0386	15.0882	14.9854	15.1998	16.5295
gi|87280858	polycystic kidney disease 1-like 3 variant 3 [Mus musculus]	HGGACL	2	0.8834	0.8834	16.8169	16.8854	16.9488	16.804	16.7934	16.7828	16.8417	16.8454	16.7548	16.25	16.5187
gi|27657427	putative collagen type XI alpha 1 [Sus scrofa]	GDRGFDGLPGLPXDK	15.86	0.470354	0.470354	16.5181	13.9183	15.8469	14.4936	14.6036	14.4048	16.7071	16.5021	14.9631	16.4766	16.5166
gi|296212502	PREDICTED: DNA (cytosine-5)-methyltransferase 1 [Callithrix jacchus]	MQHIPLAPGSDWR	12.4	0.229084	0.229084	16.5124	11.8183	13.2309	15.978	11.2869	11.4081	12.9233	12.9467	10.9683	12.9364	16.5027
gi|111185905	ecotropic viral integration site 5 protein [Mus musculus]	HLARTSGRWKDPPK	13.76	0.257209	0.257209	16.3307	16.3144	16.2961	0	16.3028	0	16.1508	15.2686	16.1092	15.1484	16.4992
gi|332262259	PREDICTED: LOW QUALITY PROTEIN: peroxisomal proliferator-activated receptor A-interacting complex 285 kDa protein [Nomascus leucogenys]	GDLLTPTAPDGDGR	22.02	0.232788	0.232788	15.942	15.8414	17.4263	16.0112	14.0287	14.4156	15.664	16.092	15.7671	16.1574	16.4915
gi|46403177	RecName: Full=MAM domain-containing protein 2	LYGPSLPGNMQYCVR	13.67	0.964467	0.964467	15.4681	16.5533	15.9669	16.2409	16.2418	16.2648	16.1164	16.1599	16.1119	16.4345	16.491
gi|297283626	PREDICTED: promethin isoform 2 [Macaca mulatta]	ISLDSXDGVSR	18.33	0.631884	0.631884	14.4762	14.4943	14.4606	13.9271	14.5234	14.654	14.4767	14.516	14.4695	14.5994	16.4846
gi|281345530	hypothetical protein PANDA_010558 [Ailuropoda melanoleuca]	LPGEGPXLDACLAGSR	13.79	1	1	14.992	15.9001	15.4183	13.5272	0	0	0	13.7371	13.0657	13.1865	16.4834
gi|195539525	primary amine oxidase, liver isozyme precursor [Bos taurus]	QCHPSLPPR	17.73	0.538036	0.538036	15.8049	16.0617	16.0844	16.0239	15.7154	15.8165	15.3731	15.6037	15.8958	15.4978	16.4821
gi|20137771	RecName: Full=Disabled homolog 1	SEATLIK	13.1	1	1	13.7759	14.915	14.5119	14.2325	14.0172	0	13.744	14.3486	14.0682	14.3165	16.481
gi|291414354	PREDICTED: Kallmann syndrome 1 sequence-like [Oryctolagus cuniculus]	SALAAK	9.85	0.255825	0.255825	16.6489	16.5796	16.7315	16.9152	16.6682	16.6639	16.5258	16.6053	16.4475	16.5405	16.4721
gi|148679269	dynein, cytoplasmic 1 light intermediate chain 2, isoform CRA_a [Mus musculus]	GPAGVLAGPRRARGR	16.12	0.858162	0.858162	14.3711	14.2321	14.2308	14.2381	14.2758	14.4107	14.222	14.1748	13.9787	14.1156	16.472
gi|301773102	PREDICTED: mast cell-expressed membrane protein 1-like [Ailuropoda melanoleuca]	RELWNVSILVR	32.83	0.887972	0.887972	16.906	17.1662	16.7267	16.4881	16.8226	16.6749	16.5057	16.4733	16.4106	16.7279	16.4719
gi|291399130	PREDICTED: hypothetical protein [Oryctolagus cuniculus]	LCFCPTGGAPASYK	27.9	0.812171	0.812171	16.3951	16.2236	16.3151	16.3899	16.3836	16.3521	16.2597	16.3397	16.266	16.3305	16.4698
gi|297676457	PREDICTED: glycine receptor subunit alpha-1 isoform 1 [Pongo abelii]	HSFNTLR	6	1	1	0	0	0	0	0	0	0	0	0	0	16.468
gi|119570459	fer-1-like 3, myoferlin (C. elegans), isoform CRA_b [Homo sapiens]	EDIVPQLKASLLSAPPCR	18.06	0.135031	0.135031	16.1019	16.375	16.0749	16.2791	15.5312	16.1297	16.0418	16.1666	15.5864	16.2741	16.4646
gi|297283536	PREDICTED: hypothetical protein LOC717567 [Macaca mulatta]	QLSDAEENGKLVMKKIR	7.6	0.492301	0.492301	14.9174	14.5881	14.7642	13.9797	14.2822	13.8219	13.534	13.5959	13.5913	13.9713	16.4617
gi|296484295	TPA: brain-specific angiogenesis inhibitor 3-like [Bos taurus]	EILVLKANIHDPK	22.26	0.000807891	0.000807891	16.2542	16.4845	16.3834	16.2629	16.3584	16.2613	16.1417	16.3054	16.1247	16.3706	16.455
gi|334321699	PREDICTED: hypothetical protein LOC100030823 [Monodelphis domestica]	GTATGR	4.95	0.712283	0.712283	16.6081	16.6778	16.703	16.704	16.6704	16.6565	16.4844	16.5023	16.4015	16.5277	16.4487
gi|525507065	solute carrier family 24 (sodium/potassium/calcium exchanger), member 1 [Tursiops truncatus]	DLSNNEMMMVSSDPPK	10.57	0.898423	0.898423	15.3544	16.0222	15.7758	15.3491	15.4243	15.5787	15.4179	15.158	15.3712	15.4218	16.4457
gi|332078457	rho GTPase-activating protein 20 [Bos taurus]	LGLHMK	12.95	0.535222	0.535222	15.2468	12.0126	12.0167	12.0529	12.3605	14.7529	12.1237	11.8629	12.8924	11.7959	16.4416
gi|334310750	PREDICTED: tubulin polyglutamylase TTLL5 isoform 2 [Monodelphis domestica]	SFMPITK	5.98	0.615103	0.615103	14.0302	13.7943	12.4245	12.9434	13.9106	13.8896	13.4134	13.5864	13.6592	14.2154	16.4408
gi|23429490	hairless [Ovis aries]	EGGGSGPEAGLSVGLAK	8.43	0.60203	0.60203	14.3114	14.461	14.9481	14.6744	14.6249	14.737	14.5737	14.7559	14.7285	14.6109	16.4333
gi|301778647	PREDICTED: a-kinase anchor protein SPHKAP-like [Ailuropoda melanoleuca]	GTAGEDPNNPHQMR	4.85	1	1	0	0	0	0	0	0	0	0	0	0	16.4291
gi|22267939	nebulin-related anchoring protein [Homo sapiens]	MKGQMLGSR	5.65	0.891083	0.891083	12.1701	15.9186	11.4939	10.8739	11.3848	11.6164	11.3166	11.7359	11.9862	15.6441	16.4288
gi|332258643	PREDICTED: putative POM121-like protein 1-like [Nomascus leucogenys]	AQVPQQAR	16.09	0.86767	0.86767	13.5329	13.3801	13.1585	13.0491	12.7775	13.8631	13.7377	14.1407	14.0104	14.1714	16.4185
gi|149057619	ATPase, class VI, type 11A (predicted), isoform CRA_h [Rattus norvegicus]	GMGAVGPAWR	13.8	0.92495	0.92495	15.874	12.8382	16.9161	11.8429	12.4251	12.8845	12.4435	12.8859	12.8623	12.8163	16.4162
gi|2588783	DNA-binding protein [Homo sapiens]	GLGGGHK	10.75	0.144421	0.144421	13.387	13.4717	13.4032	13.4162	13.3796	13.0903	13.1438	12.8959	10.4874	0	16.4152
gi|118151324	C2 domain-containing protein 3 [Bos taurus]	IDEKDLAANSSRSTPPRGK	7.64	0.944663	0.944663	14.602	15.2994	15.1605	14.851	14.9867	15.0131	14.4198	14.7431	14.6481	15.0747	16.4151
gi|119606574	hCG2017622 [Homo sapiens]	GSAQAPPKLVLVLPK	22.61	0.377963	0.377963	16.5709	0	16.8102	15.9936	16.2864	16.3264	16.1397	16.3447	16.1618	16.4295	16.414
gi|1710088	RecName: Full=Prorelaxin	ILLGDMTTGQEKQR	17.28	0.743289	0.743289	16.3329	16.2558	15.8839	15.8336	15.3582	15.2216	15.8619	15.8602	15.8022	15.818	16.4052
gi|332235677	PREDICTED: LOW QUALITY PROTEIN: tyrosine-protein kinase receptor TYRO3 [Nomascus leucogenys]	IEAHMXVVGDLDSLGISDELKEK	16.19	0.658891	0.658891	15.2436	15.2462	15.2128	15.1879	15.2164	15.2583	15.0267	15.2008	14.974	15.0769	16.4051
gi|126303196	PREDICTED: bone morphogenetic protein 7-like [Monodelphis domestica]	MSNIAENSSSDQRQACK	7.3	0.883543	0.883543	18.3488	16.9804	15.1555	17.125	14.6101	16.3167	14.2455	17.0806	16.0103	14.9271	16.3994
gi|51092281	protocadherin alpha-C1 precursor [Mus musculus]	GDHSNVEAVPR	20.65	0.753897	0.753897	15.7094	16.0738	15.6834	15.8786	15.7634	15.8227	15.8943	15.8996	15.8578	15.9343	16.395
gi|297474303	PREDICTED: homeobox protein engrailed-2 [Bos taurus]	DALGRPPGPCALFRPAAGR	23.12	0.840481	0.840481	16.2404	16.014	16.3084	16.4354	16.1126	16.2679	15.9348	16.2609	16.0723	16.0724	16.3927
gi|148703027	mCG148190 [Mus musculus]	MALKICFTK	23.52	0.976933	0.976933	16.1725	16.2369	16.2131	16.2825	16.2919	16.3292	16.2822	16.2909	16.2965	16.3616	16.3905
gi|332216518	PREDICTED: LOW QUALITY PROTEIN: probable E3 ubiquitin-protein ligase MYCBP2 [Nomascus leucogenys]	MTSIPKEELXHCPAGPK	17.09	0.339321	0.339321	15.8369	12.9488	0	16.1881	12.4212	16.9243	11.1519	0	11.0825	12.3537	16.3844
gi|301777085	PREDICTED: protein ELYS-like [Ailuropoda melanoleuca]	KSTDYPESVEMVDLDLK	6.98	0.913083	0.913083	16.4154	14.004	14.347	13.3949	13.8847	14.1717	16.3984	14.5784	14.6912	14.3944	16.383
gi|24308169	dynein heavy chain 3, axonemal [Homo sapiens]	QDKGHLLLVGIGGSGR	21.77	0.629461	0.629461	16.4698	16.3482	16.4116	16.3621	16.0081	16.3593	16.3836	16.4537	16.3933	16.4324	16.3747
gi|171905743	T-cell receptor beta chain [Monodelphis domestica]	DSGGGQQYFGAGTR	20.86	0.701097	0.701097	15.4674	15.9714	14.7422	15.8232	14.5925	15.2517	15.8028	15.8942	15.5601	15.8233	16.3685
gi|29504772	Utrn protein, partial [Mus musculus]	EYKKSQETSGMKK	21.18	0.901313	0.901313	16.436	16.2252	16.2435	15.8643	15.8939	15.9213	15.8946	16.2676	15.6955	15.864	16.3656
gi|297266037	PREDICTED: serine/threonine-protein phosphatase 4 regulatory subunit 3B-like isoform 2 [Macaca mulatta]	DKCEKDNIVGSNK	20.63	0.000445681	0.000445681	15.9111	16.091	16.0617	15.8891	15.9547	15.8558	15.8042	16.0246	15.7854	16.0237	16.3622
gi|126323623	PREDICTED: lamin-B2 [Monodelphis domestica]	VESLSYQLSSLQKQASAAEDR	20.7	0.684758	0.684758	14.1026	14.4957	14.7038	14.9683	14.8072	14.8794	15.0686	13.8482	14.9436	15.208	16.3607
gi|300795272	tRNA wybutosine-synthesizing protein 1 homolog [Bos taurus]	SKDISGC	12.34	1	1	13.053	13.0079	0	13.2703	0	12.8894	0	13.0823	12.9161	13.3882	16.3603
gi|13385352	serpin B11 [Mus musculus]	SAVVNMMYQTGTFK	13.69	1	1	15.3214	12.6573	12.5549	0	0	14.2139	15.2926	11.2262	15.5704	11.8574	16.36
gi|392350877	PREDICTED: ankyrin repeat and MYND domain-containing protein 1 isoform X1 [Rattus norvegicus]	NYSINVSR	10.41	0.814265	0.814265	15.0047	11.0484	10.1184	10.1466	10.8732	10.2622	10.2832	11.2366	10.5357	14.4028	16.3599
gi|530412463	PREDICTED: transmembrane protein 104 isoform X3 [Homo sapiens]	WIDGPPGSVMGRAEEDASPAWPR	17.27	0.567837	0.567837	15.3546	13.4479	16.1761	15.5241	15.5762	15.5504	15.6031	15.7954	15.5565	15.828	16.357
gi|114655675	PREDICTED: uncharacterized protein LOC749354 [Pan troglodytes]	QMAADSGGGAAHMYR	15.6	0.107742	0.107742	16.304	16.4194	16.3561	15.9616	16.282	16.2807	16.1915	16.2766	16.2578	16.2122	16.3541
gi|27451598	codanin I [Homo sapiens]	LWGVSHSSSALRSGAPGCRTKPSR	18.52	1	1	0	0	0	16.2038	15.5689	16.2038	15.8898	16.2356	15.737	16.0825	16.351
gi|47168666	Chain A, Crystal Structure Of Human Phosphopantothenoylcysteine Decarboxylase	GAMEPKASCPAAAPLMER	13.77	0.55177	0.55177	15.5684	15.079	15.0497	14.7621	14.3784	16.946	13.1508	17.1934	16.3842	15.4452	16.3474
gi|334329501	PREDICTED: apolipoprotein O-like [Monodelphis domestica]	ESGLIPSSETSQKCR	16.56	0.933731	0.933731	15.077	14.9656	13.9884	13.2499	13.8744	13.9496	17.6193	14.9496	14.3014	15.0564	16.3382
gi|112984096	elongation of very long chain fatty acids protein 1 [Rattus norvegicus]	RLPRAVQQNGAAASMKVK	14.41	0.71984	0.71984	13.6158	15.5219	14.7004	14.7265	13.9375	14.8616	0	14.3619	14.9378	15.3109	16.3325
gi|31982490	tyrosine-protein kinase Blk [Mus musculus]	EGTMSPEAFLGEANVMKTLQHER	24.33	1	1	14.2842	0	0	0	15.953	0	15.8933	16.0697	15.6844	15.9802	16.3299
gi|281345032	hypothetical protein PANDA_020825 [Ailuropoda melanoleuca]	VSCSTSKTPNKER	18.35	0.490379	0.490379	16.8648	16.8732	16.448	16.2156	16.1341	16.6272	16.4673	16.4453	16.0088	16.607	16.3258
gi|4503471	elongation factor 1-alpha 1 [Homo sapiens]	LEDGPK	15.2	1	1	14.3045	0	0	0	14.2445	0	0	16.1218	12.5403	12.8882	16.3224
gi|311252922	PREDICTED: coiled-coil domain-containing protein 121 [Sus scrofa]	EKAIVEMMK	20.71	0.867891	0.867891	14.1225	12.9891	15.2664	14.3391	13.2139	12.7759	12.9837	15.1046	12.1229	14.4856	16.3175
gi|37675527	cytochrome b [Orthogeomys underwoodi]	TMRKSHPLMK	12.02	0.0147365	0.0147365	14.8347	12.9903	15.2028	13.2916	14.3203	11.5672	13.9874	14.4574	12.1643	14.4525	16.3156
gi|296487963	TPA: hypothetical protein BOS_4954 [Bos taurus]	GKCEMYIRGK	18.26	0.0676121	0.0676121	15.6976	15.8797	15.8042	15.8088	15.8837	15.5999	16.0403	15.6796	15.5889	15.6995	16.3065
gi|301769981	PREDICTED: hypothetical protein LOC100468918 [Ailuropoda melanoleuca]	RKPAEVGVGMPGLVANPVR	28.04	0.0543433	0.0543433	16.2296	16.1695	16.1293	16.1644	15.6187	16.1048	15.8412	16.0732	15.2668	15.8828	16.306
gi|297272689	PREDICTED: uncharacterized protein C17orf47-like [Macaca mulatta]	KNQQTQTLASHASSR	13.22	0.484835	0.484835	11.9268	11.7982	11.965	11.6176	11.1948	14.1721	11.0192	11.174	11.3456	11.168	16.3021
gi|197102664	poly [ADP-ribose] polymerase 4 [Pongo abelii]	GHGAYLMSQDAPDVFTVSVGNLPPK	20.99	1	1	15.632	15.7282	15.5346	15.7019	15.6036	15.7141	15.554	15.6919	15.4038	15.5782	16.3001
gi|13384760	dnaJ homolog subfamily C member 15 [Mus musculus]	GGSPYLASK	10.94	0.824171	0.824171	14.6534	15.0292	14.877	14.4007	14.5488	14.8482	14.5786	14.9548	14.9351	15.0045	16.2873
gi|149595489	PREDICTED: serpin B11-like isoform 1 [Ornithorhynchus anatinus]	SLSVQMMHQSGRFK	15.44	0.757119	0.757119	15.9178	16.3097	16.0154	15.8232	15.8701	16.0249	15.58	15.7275	15.5345	15.8926	16.287
gi|34328117	fos-related antigen 2 [Mus musculus]	QEPPEEDSPSSSAGMDK	19.36	0.742769	0.742769	15.8173	12.765	15.59	15.2978	15.5003	12.6435	16.4898	12.4925	10.685	16.8471	16.2868
gi|33438165	mKIAA0627 protein [Mus musculus]	VELKRLCEIFTRMFADLHGK	16	0.986395	0.986395	16.0086	15.9467	15.9327	15.8588	15.9342	16.0757	15.739	15.9871	15.6517	15.7833	16.2828
gi|148679213	mCG145166 [Mus musculus]	TPFTVPGAAAAGHR	23.31	0.528553	0.528553	15.8595	15.8318	15.6028	15.4829	15.0684	15.9272	15.9492	16.0044	15.9832	16.0378	16.2823
gi|83754943	Chain A, Structure Of The Regulator Of G-Protein Signaling Domain Of Rgs6	LTGLMQ	7.27	0.925524	0.925524	14.1498	14.0302	14.6648	14.2637	13.6104	14.255	14.0459	14.3341	14.024	14.7126	16.2823
gi|149053472	tumor protein p53 inducible protein 13 (predicted), isoform CRA_b [Rattus norvegicus]	AAVPPR	6.31	0.687325	0.687325	16.3059	18.1676	14.3121	15.0975	14.7948	15.0175	17.7175	17.5057	13.2094	13.8967	16.2822
gi|156766050	protein AHNAK2 [Homo sapiens]	GPQMDVKGPKLDLK	9.86	1	1	10.9841	0	15.1941	0	0	14.1918	14.5171	14.6779	10.3687	10.6049	16.2745
gi|38708313	aspartate beta-hydroxylase domain-containing protein 1 [Homo sapiens]	EGRGSFSVERGPRK	8.55	0.940379	0.940379	14.1287	15.2904	14.4196	14.1468	14.4593	14.4465	14.3274	13.798	13.3849	14.8528	16.2668
gi|296223098	PREDICTED: uncharacterized protein C12orf43-like isoform 2 [Callithrix jacchus]	DQVSLGTKKK	26.06	0.700407	0.700407	12.1787	16.348	11.8836	12.0769	13.1705	13.1253	12.9673	12.7319	15.791	12.7871	16.2655
gi|301781190	PREDICTED: Protein ADP-ribosylarginine hydrolase-like [Ailuropoda melanoleuca]	DSSASGR	5.32	1	1	14.0114	14.1449	13.3742	14.1717	0	13.9764	13.6525	13.0916	14.0189	14.4881	16.2643
gi|334329631	PREDICTED: hypothetical protein LOC100025913 [Monodelphis domestica]	SELLISSSGTGKGQTK	12.08	0.499994	0.499994	14.994	14.6414	15.1211	14.6538	11.7611	14.7012	15.0145	13.9247	14.7339	14.7214	16.2642
gi|296480206	TPA: Otogelin-like [Bos taurus]	ENGGDAAAAATPR	28.26	0.319655	0.319655	15.9161	16.0697	16.012	16.1608	16.0692	16.1288	16.1437	16.2715	16.2245	16.1761	16.2586
gi|512485	43kD Acetylcholine receptor-associated protein (Rapsyn) [Homo sapiens]	YAHNNDDTMLECR	10.33	1	1	0	0	0	0	0	0	0	0	0	0	16.256
gi|149486823	PREDICTED: butyrophilin subfamily 1 member A1-like, partial [Ornithorhynchus anatinus]	KGGTSESPADGFWAVK	8.02	0.862833	0.862833	15.1024	12.4429	11.2347	11.1547	15.6675	11.7998	12.7092	11.9347	11.3639	15.177	16.2548
gi|58865532	dehydrodolichyl diphosphate synthase [Rattus norvegicus]	VGPVPK	4.78	0.940758	0.940758	16.37	16.33	16.1874	16.3185	16.3197	16.3095	16.3383	16.3409	16.3344	16.4017	16.246
gi|149025361	rCG20717 [Rattus norvegicus]	GPMITR	6.84	0.60835	0.60835	14.3868	12.2929	12.8722	13.1642	13.6723	13.3344	13.5444	11.4609	11.7846	12.4733	16.2438
gi|309271534	PREDICTED: leucine-rich repeat-containing protein PRAME-like [Mus musculus]	RVLGTGIRSSSSSR	14.16	0.0286408	0.0286408	16.5054	16.8249	16.5129	16.5104	16.4206	16.3135	16.288	16.2384	16.0957	16.4509	16.2429
gi|296470991	TPA: nuclear RNA export factor 3-like [Bos taurus]	DKSTNMSTLLELFPR	33.69	0.667897	0.667897	17.139	17.0596	17.4688	16.9552	16.0653	16.6015	15.9421	16.5925	15.8411	16.0549	16.242
gi|164504855	6-phosphofructo-2-kinase/fructose-2,6-bisphosphatase 2 transcript variant 3 [Homo sapiens]	MTNSPTLIVMIGLPARGKTYVSKK	7.89	1	1	0	0	0	0	0	0	0	0	0	0	16.2419
gi|297296395	PREDICTED: hypothetical protein LOC100429723 [Macaca mulatta]	LFPNASNLPLPK	20.75	0.79612	0.79612	16.386	16.895	16.6592	16.5108	15.6613	16.6471	16.6169	16.7684	16.8819	17.0429	16.2362
gi|179730	alpha-1 (type XI) collagen precursor [Homo sapiens]	GRPGPQGPPGPAGEK	18.7	0.0907528	0.0907528	15.7522	14.7829	14.5724	14.7374	15.1366	15.6626	14.5641	15.9302	14.6097	14.5403	16.2274
gi|301756484	PREDICTED: reticulon-4-like [Ailuropoda melanoleuca]	QDSDVLAAGGNIESKLESK	13.07	0.593617	0.593617	16.0263	15.2604	14.7425	14.4671	14.3643	16.0833	13.9571	16.0277	14.3523	16.2361	16.2215
gi|149583800	PREDICTED: NADH-cytochrome b5 reductase 3-like, partial [Ornithorhynchus anatinus]	SLGMIAGGTGECEKR	4.54	0.950208	0.950208	13.0891	12.5542	12.2656	11.2986	11.1791	11.7088	11.11	11.4011	11.3934	11.3935	16.2139
gi|296206389	PREDICTED: junctional protein associated with coronary artery disease [Callithrix jacchus]	FEAGSR	27.38	0.676661	0.676661	14.7895	15.1511	15.0181	14.9223	14.9036	15.0096	15.1015	15.3034	15.0994	15.2484	16.2015
gi|291386556	PREDICTED: empty spiracles homeobox 2-like [Oryctolagus cuniculus]	QSALLDPK	20.16	0.836329	0.836329	17.2965	15.3057	17.4001	14.2426	17.3608	14.6485	18.6817	15.2825	14.6419	15.2435	16.2014
gi|119631160	hCG2003573 [Homo sapiens]	VMSTTASAMPDMVLIHIVK	14.45	0.485798	0.485798	13.9462	14.7323	13.1156	14.2008	14.9526	15.0595	14.741	14.8984	14.6062	15.0159	16.1989
gi|334350383	PREDICTED: angiomotin [Monodelphis domestica]	NPGPAAAQPSLK	10.87	0.993682	0.993682	14.2171	14.0669	13.6896	13.8223	13.7166	13.9103	13.2149	13.5898	13.6138	14.2616	16.1962
gi|297295471	PREDICTED: hypothetical protein LOC100430738 [Macaca mulatta]	EEGHGVHEDKLVQPEVQVVAK	19.47	0.285781	0.285781	16.2819	16.0901	16.1505	16.2321	15.211	16.159	15.8107	15.9532	15.0087	15.9507	16.1923
gi|109118338	PREDICTED: signal recognition particle 68 kDa protein isoform 6 [Macaca mulatta]	QVPGGGGGGGGSGSGGSGGGR	12.67	1	1	15.8052	15.8396	0	0	15.7178	0	0	14.5164	12.1762	15.961	16.1879
gi|301781034	PREDICTED: ICOS ligand-like [Ailuropoda melanoleuca]	QRAGLTISVQGLK	16.97	0.573409	0.573409	13.3134	13.6927	14.0016	14.0514	14.0298	14.298	13.6789	13.3559	13.4704	13.758	16.1872
gi|297683768	PREDICTED: jerky protein homolog isoform 1 [Pongo abelii]	HGALRAVVK	10.44	0.607449	0.607449	15.2664	15.5469	14.6129	14.5245	15.0941	15.213	15.0642	15.4185	15.4563	15.6211	16.1827
gi|194376410	unnamed protein product [Homo sapiens]	VTGMGVRNGTVK	17.43	0.216681	0.216681	15.8917	16.0814	15.9898	16.0062	15.9756	15.9477	15.9419	15.9664	15.9316	16.0247	16.1777
gi|296219524	PREDICTED: 40S ribosomal protein S26-like [Callithrix jacchus]	KSITGNIAEAAAVR	16.05	0.598927	0.598927	14.8135	16.3041	16.4016	16.3203	16.369	14.1429	15.6449	16.2125	16.0148	16.3335	16.1761
gi|119590508	WD repeat domain 64, isoform CRA_b [Homo sapiens]	DSSDGITGK	10.91	0.238345	0.238345	11.0433	10.8071	9.71512	10.2616	10.7223	14.5078	10.7156	11.0955	11.1067	11.1391	16.1695
gi|119591469	hCG2012694, isoform CRA_b [Homo sapiens]	EIPEMEGYMK	15.2	0.165811	0.165811	15.6278	15.857	15.6124	15.4941	15.6649	15.4364	15.5416	15.5986	15.5233	15.8386	16.1693
gi|126333623	PREDICTED: nuclear RNA export factor 1 [Monodelphis domestica]	LFIRNATTDEIRR	19.69	0.224063	0.224063	15.3133	15.8198	15.7077	15.5121	16.3033	15.719	15.9189	15.8406	16.0821	15.8878	16.1668
gi|215261522	neurofilament medium tail domain [Ovis aries]	KEDIAINGEVXGK	26.13	0.942012	0.942012	15.5697	15.7338	15.5879	15.3288	15.7917	15.8741	15.7962	15.4123	15.8807	15.9102	16.1647
gi|31981983	stromal interaction molecule 1 precursor [Mus musculus]	AMAEEDNGSIGEETDSSPGRKK	21.69	0.853122	0.853122	16.002	16.0309	16.0332	15.8199	15.3797	15.8406	15.5633	16.1561	15.5362	15.8394	16.1642
gi|297704769	PREDICTED: rRNA 2'-O-methyltransferase fibrillarin [Pongo abelii]	GRGGGGGGGGGGGGGGGR	15.24	0.841928	0.841928	15.4899	15.63	15.1784	14.3883	15.5307	15.2984	15.4132	15.6049	15.5351	15.6587	16.1596
gi|126341543	PREDICTED: metalloreductase STEAP4 [Monodelphis domestica]	KDFSFLLAISIPNR	7.35	0.199588	0.199588	15.0745	11.2695	10.1443	10.254	10.2134	15.6155	10.2914	11.0131	10.4412	11.2273	16.1567
gi|841318	mutant sterol regulatory element binding protein-2 [Cricetulus griseus]	VGVLAANMEAKASPQR	13.49	0.150575	0.150575	14.755	15.2921	14.6539	14.2935	13.6964	13.2008	13.447	14.123	14.6177	16.6208	16.1534
gi|301784282	PREDICTED: protein THEMIS-like [Ailuropoda melanoleuca]	KSTGLHRLFGSSSMFGR	18.63	0.503363	0.503363	13.5717	13.0739	12.0229	11.2827	14.7259	15.1997	15.4047	16.1145	15.5653	12.1651	16.1444
gi|149022438	rCG27115 [Rattus norvegicus]	AVTQMAQNP	23.82	0.894744	0.894744	14.6539	14.8532	16.5196	13.383	13.0291	15.1486	12.8797	13.8968	15.2905	14.0233	16.1362
gi|109120210	PREDICTED: protein FAM123A-like isoform 2 [Macaca mulatta]	SRGGGGAVSERGGAGASAGVCR	21.34	0.424244	0.424244	15.6718	16.1372	15.8691	15.9556	15.7889	15.9249	15.8099	15.9141	15.3716	16.0321	16.1338
gi|122692491	translocase of inner mitochondrial membrane domain-containing protein 1 [Bos taurus]	MEARPPAPRSFLCR	14.06	0.361211	0.361211	14.9294	14.231	15.3617	15.5147	15.5946	15.8818	16.7931	10.7279	11.0626	14.9186	16.1259
gi|5640105	homeobox protein LSX [Homo sapiens]	ENGNNSSDK	8.05	0.935899	0.935899	0	0	15.475	15.1979	15.28	15.2545	15.1955	15.2054	15.1375	15.3412	16.1255
gi|295054069	vomeronasal 1 receptor oryCunV1R1603 [Oryctolagus cuniculus]	NNILSNLIAAR	34.87	0.730383	0.730383	15.6596	15.7116	15.4792	15.8156	15.6725	15.8405	15.7815	15.8868	15.9146	15.7691	16.1238
gi|301773410	PREDICTED: LOW QUALITY PROTEIN: f-box/LRR-repeat protein 6-like, partial [Ailuropoda melanoleuca]	TXPPASR	12.19	0.892709	0.892709	14.8797	14.8007	14.6087	13.7088	14.7419	14.7225	14.6906	14.782	16.0257	14.9434	16.1136
gi|291401089	PREDICTED: guanylate cyclase 1, soluble, beta 3 [Oryctolagus cuniculus]	RDPGPGRAAGGNRPR	13.66	0.221911	0.221911	15.7801	15.9659	15.8518	14.1097	15.8553	15.9156	14.4674	16.0049	15.879	13.7068	16.1078
gi|115607138	BIK1 [Felis catus]	MSHAGPLSR	8.51	0.786859	0.786859	15.0375	11.2084	11.1571	10.4875	10.9553	11.3697	9.3196	9.98555	10.5216	11.3031	16.1068
gi|149408567	PREDICTED: interferon-induced very large GTPase 1-like [Ornithorhynchus anatinus]	TYIKKQVEAYCLDSQHKK	24.23	0.357251	0.357251	16.1136	15.7694	15.7266	16.0537	15.0317	16.0062	15.875	15.7951	15.364	15.7077	16.1038
gi|119628614	hCG1791068, isoform CRA_b [Homo sapiens]	LHSAGPK	27.38	0.615983	0.615983	15.1745	15.2214	15.3838	15.1057	15.0813	14.8509	14.9858	15.2569	15.1987	15.2859	16.095
gi|119594427	hCG2020155, isoform CRA_b [Homo sapiens]	IKMPKISMPGFKGEGPEVDVNLPK	19.88	0.122542	0.122542	15.3032	15.7163	15.7393	15.6579	15.4562	15.7524	15.5527	15.7889	15.4051	15.6419	16.0922
gi|334328997	PREDICTED: LOW QUALITY PROTEIN: 40S ribosomal protein S9-like [Monodelphis domestica]	RLFEGNVLLXGIVR	9.42	0.502636	0.502636	14.8365	15.5112	15.3891	15.0699	15.2468	14.7194	14.8079	14.8862	14.582	14.9832	16.0898
gi|281345777	hypothetical protein PANDA_019592 [Ailuropoda melanoleuca]	TLTAAAXGAQPILSR	14.07	0.985555	0.985555	14.5865	16.6633	15.1109	13.4932	13.7723	14.0345	16.6859	15.484	14.5765	15.4325	16.0887
gi|50979264	keratin, type II cytoskeletal 2 epidermal [Canis lupus familiaris]	SCQISCKSRIGGGGGFR	15.44	0.68755	0.68755	15.476	15.8887	15.9169	15.7825	15.9782	15.6916	15.4529	15.581	15.4985	15.8231	16.085
gi|296236689	PREDICTED: three prime repair exonuclease 2 [Callithrix jacchus]	ASEITGLSSEGLVRCR	14.11	0.909501	0.909501	13.4275	12.8516	16.611	12.3914	11.285	16.756	16.3846	17.0466	12.1021	16.9778	16.0828
gi|161727876	T cell receptor alpha variable 8 [Homo sapiens]	GTGFQK	13.57	1	1	0	0	0	0	0	0	0	14.0499	15.1737	14.4272	16.0801
gi|297270150	PREDICTED: golgin subfamily A member 1-like [Macaca mulatta]	FMSCRESEVK	14.77	0.411056	0.411056	13.5617	12.7919	11.4208	12.4968	13.286	14.5791	13.5992	14.7715	13.4201	13.3919	16.0799
gi|327359210	breast cancer susceptibility 1 [Sorex satunini]	KRSMTSSLCPEDFXK	8.82	0.886885	0.886885	15.1364	13.4207	13.2076	12.7873	15.1373	15.0411	15.0073	15.369	15.0339	15.3329	16.0794
gi|148707495	laminin, gamma 1, isoform CRA_b [Mus musculus]	CKPGFFNLESSNPK	25.19	0.705702	0.705702	16.2828	16.1505	16.4313	16.2581	15.5963	16.0699	15.5798	15.9919	15.6049	15.664	16.0677
gi|301757278	PREDICTED: multidrug resistance-associated protein 1-like [Ailuropoda melanoleuca]	NQERQEVKASFHK	16.46	0.470025	0.470025	15.6956	15.8739	15.6943	15.8408	15.6883	15.8715	15.8169	15.93	15.9318	15.9264	16.0618
gi|2143775	hARP-1 homolog - rat (fragment)	TVRRNLSYTCRANR	33.15	0.11887	0.11887	16.7525	16.812	17.1638	16.6416	15.7773	16.362	15.7474	16.306	14.9397	15.9129	16.059
gi|297290034	PREDICTED: hypothetical protein LOC100426950 [Macaca mulatta]	SPERGSPAR	9.93	0.920087	0.920087	9.08241	9.79954	10.1156	9.44846	10.1178	10.6445	9.47991	8.85781	9.06527	9.83273	16.0577
gi|301762296	PREDICTED: LOW QUALITY PROTEIN: uncharacterized protein C9orf84-like [Ailuropoda melanoleuca]	EMTFKHAAVLHLLVTIR	29.32	0.522258	0.522258	14.6173	16.3596	16.1767	16.4532	14.5285	16.4707	16.4424	16.8717	15.9964	16.4747	16.052
gi|564321783	PREDICTED: tripartite motif-containing protein 15-like isoform X1 [Rattus norvegicus]	KILCLPK	25.91	0.128798	0.128798	16.3642	14.9763	16.8863	14.1741	18.3403	17.4242	17.3909	17.5133	14.9146	15.0468	16.0505
gi|281347701	hypothetical protein PANDA_020807 [Ailuropoda melanoleuca]	DQAHMALVDLK	23.8	0.880541	0.880541	16.015	15.9765	15.3249	15.8215	16.0928	16.0496	13.2983	16.022	13.9036	14.2744	16.0458
gi|126337810	PREDICTED: hypothetical protein LOC100010932 [Monodelphis domestica]	GGEGEEGRGRAGLARPWR	8.54	1	1	0	0	0	0	0	0	0	0	0	0	16.0439
gi|119591770	AT rich interactive domain 5A (MRF1-like), isoform CRA_f, partial [Homo sapiens]	YGGAG	2.38	1	1	14.9272	15.2265	15.3055	15.3882	15.4692	15.6176	15.5631	15.4592	15.6097	15.496	16.0388
gi|22749429	coiled-coil domain-containing protein 89 [Homo sapiens]	LRHLSP	4.92	1	1	13.7016	13.7832	13.8594	0	0	0	0	0	13.172	14.0345	16.0351
gi|149025855	rCG28553, isoform CRA_c [Rattus norvegicus]	GLVLL	6.73	0.696153	0.696153	15.9349	15.9601	15.9174	15.942	16.008	15.8982	15.9693	16.0072	15.8725	15.9262	16.0333
gi|334327273	PREDICTED: zinc finger protein 184-like [Monodelphis domestica]	GEGGASTPSSPLQVAHDGEAAGDRGGSPAVR	8.07	1	1	0	0	0	0	0	0	0	0	0	0	16.0301
gi|295789018	ectodysplasin-A isoform 2 [Mus musculus]	RSKSGEGADGPVKNK	18.98	1	1	15.3539	16.0504	13.4246	15.4861	0	15.7374	13.4533	16.4134	16.3078	16.4116	16.0297
gi|28273136	FLJ00415 protein [Homo sapiens]	FNEICEVGYQHGR	11.2	0.563946	0.563946	15.4554	15.6639	15.455	15.7056	15.4515	15.6388	15.4598	15.805	15.4755	15.7088	16.0214
gi|29244924	chromodomain-helicase-DNA-binding protein 6 [Homo sapiens]	HGLNR	2.23	0.957917	0.957917	16.2833	16.342	16.4381	16.3344	16.2538	16.3019	16.1521	16.2445	16.2084	15.8079	16.0165
gi|149480514	PREDICTED: ras GTPase-activating protein-binding protein 2-like, partial [Ornithorhynchus anatinus]	RNDRGPGGPRGLVGGGGMMR	28.92	0.541063	0.541063	15.8988	15.8878	15.8968	15.9291	15.4807	15.9214	15.5618	15.8226	15.6454	15.7715	16.0152
gi|75773713	MTERFD2 protein [Bos taurus]	QTPQPAGQK	11.32	0.964961	0.964961	13.5535	13.3155	13.3448	13.1209	12.8449	13.735	13.5429	13.9413	13.8564	14.0166	16.0136
gi|148687880	mCG145325, isoform CRA_b [Mus musculus]	VQEEGGEAAMGEESR	28.85	0.3922	0.3922	16.0387	15.9806	16.2346	16.0021	15.8095	15.9821	15.859	15.9076	15.7453	15.9017	15.9855
gi|296219824	PREDICTED: uncharacterized protein KIAA0556 [Callithrix jacchus]	DPRVATNLIDGVNR	15.65	0.263355	0.263355	16.0124	15.8957	16.2847	15.953	15.9419	16.2668	16.1645	16.0202	15.7445	16.2719	15.9829
gi|119568303	KIAA1244 [Homo sapiens]	VLARAWTSAASPPVSFTLRNLPR	14.95	1	1	0	0	15.8624	0	0	0	0	11.1443	11.5189	10.98	15.9826
gi|223462929	Neuronal pentraxin receptor [Mus musculus]	ALPGGTDNASAAGGSGPQR	15.8	0.528275	0.528275	16.2998	16.3524	16.0331	16.0993	15.9463	15.7904	15.2797	15.4759	15.1376	15.7629	15.9819
gi|149714337	PREDICTED: electroneutral sodium bicarbonate exchanger 1 isoformX1 [Equus caballus]	MLEMGGDKFPLESR	29.21	0.183586	0.183586	15.9163	15.8871	16.0103	15.7863	15.6221	15.3709	15.4628	15.3447	15.5544	15.3302	15.9792
gi|297469251	PREDICTED: dynein heavy chain 6, axonemal-like, partial [Bos taurus]	QTFVSGGRLLIR	11.01	0.745921	0.745921	15.6979	15.2713	14.6726	13.8127	14.2665	15.8479	15.8927	15.8531	15.8293	16.0946	15.9782
gi|13529464	Nucleolin [Mus musculus]	AGKTHGEAKKMAPPPK	14.22	0.607283	0.607283	16.8451	15.305	14.7981	14.908	15.2181	15.5803	15.0862	15.6697	15.5269	15.3895	15.9775
gi|73974846	PREDICTED: mitogen-activated protein kinase 15 isoform X4 [Canis lupus familiaris]	AIHQLSPGSPAQKPGR	3.13	0.550741	0.550741	11.7724	10.3996	14.8626	14.5454	10.4713	14.7005	10.0214	10.6858	10.1111	11.1864	15.9731
gi|334330741	PREDICTED: piwi-like protein 4 [Monodelphis domestica]	LVTNIFNLALPR	17.64	0.82258	0.82258	14.9481	16.1073	14.7651	15.3187	15.0523	15.3361	14.8619	15.2815	15.324	15.7907	15.9708
gi|334333514	PREDICTED: zinc finger protein 200-like [Monodelphis domestica]	LVPGPK	1.73	0.828962	0.828962	14.0727	17.7886	12.2715	12.1876	12.5853	11.784	10.385	14.8478	9.92661	10.6863	15.9678
gi|149641837	PREDICTED: cytoplasmic protein NCK1-like [Ornithorhynchus anatinus]	IGKVKR	8.91	0.890857	0.890857	9.37949	13.384	14.689	14.685	13.1756	14.4085	12.7973	14.6603	13.305	14.4919	15.9656
gi|126362967	nck-associated protein 5 isoform 1 [Homo sapiens]	NEISINSTPAGPK	18.16	0.737194	0.737194	16.7565	14.8453	16.8415	16.8238	16.6751	16.6306	15.189	16.733	16.5277	14.0045	15.9642
gi|196001	immunoglobulin heavy chain VDJ region, partial [Mus musculus]	SNNYATYYADSVKDRFIISR	23.42	1	1	15.5562	0	15.8623	15.5598	0	15.3765	0	0	0	15.3577	15.9457
gi|293349012	PREDICTED: LOW QUALITY PROTEIN: dipeptidyl peptidase 3 [Rattus norvegicus]	LTFMEEK	24.31	0.743514	0.743514	14.6976	15.355	15.0907	14.7276	14.6319	15.2729	15.3535	15.5168	15.4598	15.5657	15.9415
gi|194210090	PREDICTED: zinc finger protein 777-like [Equus caballus]	MGLLLLQTQPGAKATEDLR	15.52	0.932316	0.932316	14.8047	15.3653	15.8778	15.067	14.6054	15.0592	14.8463	15.031	14.851	15.1654	15.9198
gi|17425493	immunoglobulin heavy chain [Mus musculus]	YNEKFKSKATLTGDK	11.93	0.745665	0.745665	15.0311	15.8322	15.2239	15.0176	15.0739	15.1975	14.8121	14.9522	14.9216	15.0625	15.9191
gi|28570564	immunoglobulin heavy chain [Mus musculus]	SPGYWGQGTTLTVSSG	13.97	0.922815	0.922815	15.1614	15.1582	13.9585	17.1354	15.1829	14.9672	14.7258	15.9718	15.7184	16.4423	15.9174
gi|149040502	rCG57496 [Rattus norvegicus]	HPGCEAQTCPK	28.1	1	1	13.8646	13.5709	13.8274	16.5896	13.8508	16.309	14.8019	13.1627	13.5273	13.6132	15.9104
gi|151555845	COG5 protein [Bos taurus]	EGGDGGVSMAGRGAPGSGAAAATVR	25.33	0.125789	0.125789	16.1466	17.1344	16.9486	16.9268	14.7005	14.8693	14.2519	15.349	14.8417	16.1304	15.9028
gi|32307161	cullin-1 [Homo sapiens]	SSTRSQNPHGLK	18	0.886916	0.886916	15.5344	16.2783	15.8058	16.3413	14.7013	15.7311	15.443	15.4887	15.8118	16.1233	15.9019
gi|28570618	immunoglobulin heavy chain [Mus musculus]	GGRNHSR	14.51	0.149231	0.149231	15.221	15.043	15.2258	15.3889	14.8603	15.0455	15.3628	15.0869	14.9187	15.372	15.8912
gi|225543124	rho guanine nucleotide exchange factor 39 [Mus musculus]	SVTAT	9.08	0.731422	0.731422	16.2407	15.8962	16.0981	16.157	16.0032	16.0944	15.9208	16.0477	15.8549	15.8723	15.8881
gi|149068735	centaurin, delta 2, isoform CRA_e [Rattus norvegicus]	RHSVEPSLPPVPPR	21.24	0.574268	0.574268	15.9384	15.8928	16.4798	16.622	16.3222	16.3031	16.045	16.0401	16.4315	15.7989	15.8832
gi|13325355	FLJ38668 protein [Homo sapiens]	MAVTGAGSGARLSLPR	17.1	0.241005	0.241005	13.3203	13.6615	14.4028	14.3783	14.1235	14.0709	14.3374	14.7793	13.1109	12.3781	15.8784
gi|529724	MUC18 glycoprotein [Homo sapiens]	LPEEMGLLQGSSGDK	7.91	1	1	0	0	0	0	0	15.5953	0	11.9505	15.2806	15.7353	15.8777
gi|281353328	hypothetical protein PANDA_013979 [Ailuropoda melanoleuca]	GTPLPCDSGPRACK	9.87	0.396917	0.396917	16.1501	16.0373	16.1238	16.212	16.1352	16.1362	16.1792	16.2447	16.0853	16.0634	15.8746
gi|301754315	PREDICTED: cation channel sperm-associated protein 3-like [Ailuropoda melanoleuca]	HMTLMEEK	26.86	0.226037	0.226037	13.3308	12.3203	11.1765	12.1291	14.7291	16.1549	15.8589	15.2481	14.1634	15.3421	15.8742
gi|19924182	olfactory-specific cytochrome P-450 (P-450olf1) [Rattus norvegicus]	RFSLTVLRNFGMGK	31.25	0.740783	0.740783	15.9316	15.9195	16.1008	16.1566	15.9445	16.0045	15.8248	15.8515	15.7973	15.7882	15.8725
gi|435476	cytokeratin 9 [Homo sapiens]	EIETYHNLLEGGQEDFESSGAGK	34.88	0.818232	0.818232	15.7131	15.0001	16.3888	0	14.66	14.6131	14.4937	13.4027	13.7353	14.6385	15.8718
gi|126722631	bile salt export pump [Oryctolagus cuniculus]	GEKQRIAIARAIVR	20.61	1	1	14.9674	15.2438	14.9324	14.6369	14.7165	14.6747	14.5146	14.5809	0	14.5195	15.8619
gi|55846692	caspase 3 [Macaca fascicularis]	EEIVELMRNVSK	19.07	0.182581	0.182581	15.4547	15.704	15.1315	15.7456	15.5819	15.594	15.2505	15.3379	15.1263	15.5937	15.857
gi|126310185	PREDICTED: DNA primase large subunit [Monodelphis domestica]	IVENLGVSYVK	24.13	0.694663	0.694663	18.3034	18.1396	15.5516	18.7664	14.7916	18.6246	18.6045	18.6313	18.7903	18.5798	15.8508
gi|12229664	RecName: Full=Protein arginine N-methyltransferase 2	SGGDS	8.6	0.0803827	0.0803827	15.369	15.3821	15.3507	15.4504	15.5549	13.7525	13.8652	15.7303	14.2096	14.1039	15.847
gi|146387319	Chain A, Catalytic Domain Of The Human Nedd4-Like E3 Ligase	LLXAVEN	13.2	0.704935	0.704935	17.3032	17.5508	18.0928	15.3075	15.8545	15.1017	15.8513	18.354	18.2413	18.4258	15.8418
gi|19354064	Mboat1 protein [Mus musculus]	HIHMK	9.73	0.454868	0.454868	15.4299	15.3547	15.4801	15.5162	15.4608	15.5196	15.4323	15.4898	15.4601	15.5429	15.8403
gi|116284004	Arfgap1 protein [Mus musculus]	MRIIFVRSVTMDK	21.15	0.178171	0.178171	12.4447	15.2858	10.6123	15.1718	16.6156	9.24271	14.9682	17.0545	17.0196	17.4249	15.8391
gi|51247855	Chain A, N-Terminal Domain Of Lissencephaly-1 Protein (Lis-1)	EAELDXNEELDK	22.9	0.59327	0.59327	16.6725	17.1234	17.236	16.6357	16.7045	16.6808	16.8345	16.7477	16.4508	16.6086	15.8387
gi|28893193	solute carrier family 35 member E2 [Mus musculus]	SAAAK	4.02	0.128834	0.128834	14.1402	14.3428	14.3067	14.4458	14.582	13.2828	13.0211	12.5029	13.0658	12.8154	15.8382
gi|119591984	hCG2041872 [Homo sapiens]	AVRTADT	5.86	1	1	0	0	0	0	0	0	0	0	0	0	15.833
gi|149411846	PREDICTED: ataxin 1-like [Ornithorhynchus anatinus]	HRPLPPK	24.09	0.427234	0.427234	15.0563	15.2967	15.2076	15.5459	15.9311	15.6154	15.9871	15.1722	15.0688	14.9456	15.8275
gi|281348018	hypothetical protein PANDA_017620, partial [Ailuropoda melanoleuca]	GGMSG	2.07	0.52705	0.52705	15.3754	15.4397	15.4955	15.4615	15.4572	15.4643	15.2969	15.2833	15.2564	15.3234	15.8239
gi|296209370	PREDICTED: homeobox even-skipped homolog protein 1 [Callithrix jacchus]	SNGGGGGGSQGTLACSASDQMR	21.78	0.782232	0.782232	15.4822	15.3565	15.5913	15.5666	15.2341	15.5039	15.1725	15.4251	15.2339	15.2603	15.8211
gi|334327004	PREDICTED: RAS protein activator like-3-like [Monodelphis domestica]	WRLGGDKPAGASR	19.13	0.755825	0.755825	15.7409	17.0027	16.2825	16.3612	15.6454	15.6476	15.1517	15.5613	15.619	16.2612	15.819
gi|109077621	PREDICTED: DNA polymerase kappa isoform 5 [Macaca mulatta]	NDKVNPVNQPKESSRSTGSSSGVQK	16.31	0.789397	0.789397	14.979	15.3242	15.3738	15.6047	0	15.5356	15.224	15.2852	0	15.5078	15.8107
gi|260436910	uncharacterized protein KIAA1751 homolog isoform 1 [Mus musculus]	ITAMLK	19.22	1	1	15.6044	15.1451	0	0	15.7863	0	15.5286	15.5479	15.5792	15.9416	15.8096
gi|291413089	PREDICTED: cyclic AMP phosphoprotein, 19 kD-like [Oryctolagus cuniculus]	ALGGPK	2.75	0.763084	0.763084	16.0298	16.0644	15.9217	15.9054	16.0249	15.9068	16.0387	16.0362	15.9679	15.9228	15.8079
gi|297284251	PREDICTED: adrenocortical dysplasia protein homolog isoform 1 [Macaca mulatta]	TGATK	6.15	0.453143	0.453143	16.2935	16.1612	16.2362	16.2662	16.3733	16.4678	16.3816	16.4955	16.5476	16.4962	15.803
gi|291413667	PREDICTED: forkhead box K2 [Oryctolagus cuniculus]	VKVEPLPAISHAALGSAGR	26.46	0.0975089	0.0975089	16.0594	16.5949	16.2972	15.739	15.5815	16.0977	16.4666	15.5687	16.0537	15.7026	15.8005
gi|304562063	immunoglobulin gamma 2 heavy chain variable region [Homo sapiens]	IGGLNIAQK	14.42	1	1	13.0325	15.6464	14.898	15.1625	10.4487	0	14.9514	11.4581	15.0246	11.7816	15.793
gi|334338481	PREDICTED: plexin-A1-like [Monodelphis domestica]	GTACRDAQSRAASAAR	13.47	0.426117	0.426117	14.5925	14.0839	14.353	14.8923	14.7662	14.9983	15.0162	15.1699	14.0582	13.9585	15.7916
gi|117606362	gamma-secretase subunit APH-1A isoform 1 [Homo sapiens]	IPPED	0.08	0.319387	0.319387	13.7371	13.6398	10.5827	10.8082	10.505	10.7609	14.1778	10.1741	10.6184	13.5228	15.7889
gi|332814850	PREDICTED: myosin-IIIb isoform X1 [Pan troglodytes]	MHTRR	8.79	1	1	0	0	13.7844	13.687	0	0	0	13.6168	0	0	15.788
gi|220651	alpha-2 adrenergic receptor [Rattus norvegicus]	ASPALAAALAAAAAEGPNGSDAR	13.6	1	1	15.2125	15.6086	14.8902	14.78	14.4326	0	14.4637	15.7421	14.9906	15.6708	15.7861
gi|47523110	alveolar macrophage chemotactic factor 2 precursor [Sus scrofa]	ELRCMCLTTTPGIHPK	9.33	1	1	14.1407	14.4026	14.3664	14.2269	13.9403	14.4573	15.3221	14.314	14.4566	14.4656	15.7845
gi|296230885	PREDICTED: pleckstrin homology domain-containing family G member 5-like [Callithrix jacchus]	SSCLAGEPAGSDRKR	28.48	0.0987725	0.0987725	15.9198	15.7036	16.0163	15.9071	15.1	15.567	15.0563	15.4903	15.1274	15.1992	15.7821
gi|291391371	PREDICTED: myosin VIIB-like [Oryctolagus cuniculus]	FPQGTDMTMLQK	15.12	0.142676	0.142676	14.7209	15.5608	15.4705	15.1835	14.858	14.6443	15.1629	16.3655	14.6999	15.0362	15.7806
gi|296223751	PREDICTED: UDP-GlcNAc:betaGal beta-1,3-N-acetylglucosaminyltransferase 2 [Callithrix jacchus]	CRNYSLLIDQPEKCAK	22.26	0.97183	0.97183	15.4514	15.2738	15.657	15.7068	15.3243	15.5551	15.2159	15.5506	15.3246	15.3411	15.778
gi|334329377	PREDICTED: transmembrane protease serine 2 [Monodelphis domestica]	DSIDVS	8.33	0.79889	0.79889	13.4733	13.5302	13.9479	13.0624	12.5196	13.8739	13.3144	14.1735	13.3346	14.4967	15.778
gi|332246850	PREDICTED: chromodomain Y-like protein 2 [Nomascus leucogenys]	SQNGMENGDAGSEKDDR	28.5	0.330824	0.330824	16.5425	16.3846	16.7854	16.3409	15.2853	16.0376	15.3819	15.9311	15.2381	15.5173	15.7722
gi|109090352	PREDICTED: sideroflexin-3-like [Macaca mulatta]	QLGTAYVSATTGAVATALGLK	24.01	0.581974	0.581974	15.5834	15.4919	15.7924	15.7325	15.3087	15.6864	15.3224	15.6528	15.4706	15.5389	15.7663
gi|296482726	TPA: notochord homeobox-like [Bos taurus]	GSANPGPARAPGR	7.9	0.6863	0.6863	14.7263	15.4579	14.2633	14.7776	14.7201	14.7964	15.0373	13.4702	13.5222	13.9763	15.7658
gi|281343190	hypothetical protein PANDA_011875 [Ailuropoda melanoleuca]	DEDTFDQLLISIGK	8.34	0.858644	0.858644	15.2662	15.4605	15.1396	15.0702	15.3674	15.129	15.2795	15.6547	14.5493	14.9736	15.7637
gi|33356170	unconventional myosin-IXb isoform 1 [Homo sapiens]	KPAVQKK	21.22	1	1	0	0	0	0	0	0	0	0	0	0	15.7613
gi|281350359	PREDICTED: leucine-rich repeat serine/threonine-protein kinase 1-like [Ailuropoda melanoleuca]	AGMSR	10.04	0.930561	0.930561	16.0078	16.3603	16.0529	16.0016	16.1174	15.9962	16.701	16.0228	15.976	15.9199	15.7541
gi|291413624	PREDICTED: DNA-directed DNA polymerase kappa, partial [Oryctolagus cuniculus]	RYLSQMGNSADDDMPSK	19.73	0.837996	0.837996	15.6117	15.4856	15.6305	15.6605	14.8799	15.502	15.3335	15.5373	14.7557	15.2884	15.754
gi|334348396	PREDICTED: uncharacterized protein C10orf47 homolog [Monodelphis domestica]	DGSLDSR	8.84	1	1	15.5655	14.926	14.5653	16.754	14.2576	14.5396	14.3448	14.8387	14.6414	15.2549	15.7539
gi|297279654	PREDICTED: beta-nerve growth factor-like [Macaca mulatta]	RSGTAESAGSRR	8.08	0.914893	0.914893	14.2329	14.2071	16.2571	13.8876	14.1201	14.0831	13.9056	15.7714	15.6072	13.8266	15.7538
gi|410033645	PREDICTED: sorting nexin-27 [Pan troglodytes]	ADEDGEGIHPSAPHR	15.49	0.898475	0.898475	15.6566	15.4826	15.6252	15.5534	15.6074	15.5459	15.5458	15.6195	15.3972	15.6043	15.7521
gi|110626040	cartilage acidic protein 1 isoform 1 precursor [Mus musculus]	TGSGR	5.05	0.567055	0.567055	15.617	15.6267	15.8029	15.8655	15.9315	16.0671	15.9454	16.0415	16.0907	16.1061	15.7479
gi|81913186	RecName: Full=Homeobox protein Mohawk	AGGRPESR	0.83	1	1	14.0864	14.4262	13.7613	13.7528	0	13.5776	13.8489	13.9292	13.7005	14.0321	15.7389
gi|301770637	PREDICTED: fibulin-2-like isoform 1 [Ailuropoda melanoleuca]	QPPIMPR	8.72	0.735941	0.735941	13.7391	14.1967	13.9687	12.2252	13.6544	13.8375	13.9651	14.0585	14.2218	14.3049	15.7329
gi|9650764	guanine nucleotide exchange factor [Mus musculus]	LLVQNILKRVEER	16.45	0.238963	0.238963	14.9589	15.6636	15.4301	15.2337	14.3549	15.3148	14.8969	13.8998	15.1355	13.7459	15.7276
gi|338827	cytosolic thyroid hormone-binding protein (EC 2.7.1.40) [Homo sapiens]	TGLIKGSGTAELELK	22.73	0.349467	0.349467	15.9142	16.0201	16.2795	15.8479	15.8363	15.8994	15.725	15.8374	15.7318	15.808	15.7267
gi|12083875	polybromo-1 [Homo sapiens]	INMSGYILFSSEMR	7.48	0.75878	0.75878	14.462	14.993	15.2938	10.9945	10.6507	13.7122	15.2582	10.5302	14.2041	11.0691	15.7248
gi|311260344	PREDICTED: cap-specific mRNA (nucleoside-2'-O-)-methyltransferase 1 [Sus scrofa]	LEMKIIKGSGGTPK	17.16	0.571768	0.571768	16.3144	12.059	15.6165	11.7212	11.7141	13.8457	14.3054	14.9032	11.6648	16.4109	15.7136
gi|61680627	Chain A, Crystal Structure Of The Tandem Phosphatase Domain Of Rptp Cd45	TGTYIGIDAXLEGLEAENK	28.6	0.345824	0.345824	15.9883	16.1572	16.3666	15.8879	15.4299	15.858	15.4956	15.7755	15.3335	15.605	15.7133
gi|31658	GABA transporter [Homo sapiens]	LAPMFK	6.54	0.472943	0.472943	11.9157	12.4688	12.3539	12.3394	12.1625	13.7538	10.7189	13.2358	11.95	13.2058	15.7082
gi|149022992	rCG27083 [Rattus norvegicus]	EGHLS	3.2	0.149939	0.149939	15.8964	15.9216	15.6268	15.9113	15.9266	16.0027	15.8372	15.8262	15.9996	15.7802	15.705
gi|58222279	anti-tetanus toxoid immunoglobulin heavy chain variable region [Homo sapiens]	EVQLXQSGAEVK	11.23	0.829775	0.829775	13.9052	13.643	14.8533	12.7338	12.7209	13.2131	12.9177	13.5526	14.2449	14.3129	15.7018
gi|149018285	rCG25413 [Rattus norvegicus]	LLGAQAALCKMTVSPK	11.83	0.543994	0.543994	13.9368	11.718	13.3364	14.6195	14.1332	14.6851	15.3807	10.3023	10.0321	10.6364	15.6975
gi|297285628	PREDICTED: nischarin [Macaca mulatta]	TVVIAKTPGTGGSPQGPFADGQPAER	19.04	1	1	0	0	0	0	0	0	0	15.8656	0	0	15.6932
gi|15987986	Chain A, Crystal Structure Of Rat Parvalbumin Without The N-Terminal Domain	GFSSDARDLSAKETK	17.94	0.642805	0.642805	15.8844	16.2726	15.8183	15.6729	15.446	15.5022	15.3042	15.3727	15.578	15.5351	15.6878
gi|332807370	PREDICTED: inactive polyglycylase TTLL10 [Pan troglodytes]	AMSKASKVPGGAQARLEK	11.05	0.722598	0.722598	15.877	0	14.2573	15.6899	14.6369	15.321	14.7199	15.0294	13.557	14.8889	15.677
gi|297280005	PREDICTED: repetin-like [Macaca mulatta]	QSQDSNSGSDKK	6.94	0.762276	0.762276	14.663	14.8163	14.6741	14.5635	14.4031	14.5309	14.4381	15.0106	14.6862	14.7243	15.6737
gi|23273008	Fam171b protein [Mus musculus]	RYLTGTEEVYGR	8.7	1	1	17.896	0	0	0	0	0	0	12.449	17.1539	11.6429	15.6622
gi|38093473	TPA_exp: gag protein [Mus musculus]	ASSEKDLLNSKIDK	18.79	0.337362	0.337362	15.0465	15.3115	15.2151	15.1674	14.9993	14.9671	14.8358	15.1176	14.8819	15.1421	15.6615
gi|122937377	zinc finger protein 52 [Mus musculus]	QKIHAGER	10.22	0.903916	0.903916	14.0412	14.7213	14.3728	14.1437	14.0068	13.9583	14.0516	14.3979	14.0971	14.3586	15.6589
gi|12700111	prepronociceptin, partial [Pteropus giganteus]	ASXMHLKRMPR	15.34	0.81741	0.81741	15.0878	15.7725	15.5951	15.1765	15.2441	15.1883	14.492	14.6077	14.757	15.1498	15.6566
gi|301773736	PREDICTED: LOW QUALITY PROTEIN: probable G-protein coupled receptor 162-like [Ailuropoda melanoleuca]	QFLEGGMLGSGGGPPR	18.71	0.612844	0.612844	15.8191	16.5184	15.9421	15.755	15.5314	15.3912	15.1593	15.1143	15.0279	15.426	15.6541
gi|78042554	5-aminolevulinate synthase, erythroid-specific, mitochondrial [Bos taurus]	VTHLIQNNMAGDHVFGYDQFFRDK	10.46	1	1	0	0	0	0	0	0	0	0	0	0	15.6527
gi|21757207	unnamed protein product [Homo sapiens]	IQGRSLRDALRHGR	13.89	0.566936	0.566936	15.0894	12.8768	17.3417	11.3656	17.5331	12.7607	11.0568	18.218	12.0613	12.4594	15.6413
gi|291397986	PREDICTED: trichohyalin-like 1 [Oryctolagus cuniculus]	GTKKHSK	8.39	0.737034	0.737034	15.8531	16.312	16.0973	15.8956	15.9991	15.8568	15.9517	16.2628	16.0847	15.9061	15.6412
gi|145207948	E3 ubiquitin/ISG15 ligase TRIM25 [Mus musculus]	VHLMYK	12.52	1	1	12.483	12.0549	0	0	0	0	0	13.0134	12.8923	13.2325	15.6202
gi|149056679	rCG53558, isoform CRA_a [Rattus norvegicus]	QFSKASNLQAHQRVHTGEKPYK	11.58	0.755527	0.755527	0	0	0	0	14.3876	14.2582	14.1876	14.527	13.8566	14.1567	15.6193
gi|126723431	Niemann-Pick C1 protein precursor [Oryctolagus cuniculus]	KAQLIAGNATATMGLK	13.64	0.264737	0.264737	13.4962	15.0951	15.1433	15.1541	15.2027	14.9601	0	15.1376	15.047	15.2036	15.6154
gi|31874157	hypothetical protein [Homo sapiens]	MAGGPRR	6.75	1	1	12.462	0	0	0	0	0	0	13.1691	13.4136	13.2783	15.6134
gi|27127275	spinelinin [Rattus norvegicus]	HIVSLIT	14.27	0.405508	0.405508	14.5834	15.5121	15.4849	15.5918	15.7028	15.4999	15.6824	16.6663	15.4677	16.3637	15.6059
gi|301777139	PREDICTED: doublesex- and mab-3-related transcription factor C2-like [Ailuropoda melanoleuca]	RGAAPPK	10.4	0.51429	0.51429	15.4291	15.5857	15.5297	15.4189	15.664	15.2903	15.502	15.5978	15.4324	15.5248	15.6045
gi|118469	RecName: Full=Dentinal fluid transport-stimulating peptide	DSTAG	7.88	0.0766756	0.0766756	16.0478	16.164	15.5404	14.9664	16.0849	15.3634	15.7034	15.7734	15.9662	15.7082	15.5995
gi|291390058	PREDICTED: RIKEN cDNA 4930432E11-like [Oryctolagus cuniculus]	ENQLLMILAGIVRELSTLPLKK	13.42	1	1	0	0	0	0	0	15.377	0	0	0	0	15.5958
gi|148806863	protein broad-minded [Mus musculus]	HCGTK	4.06	0.203336	0.203336	13.8145	13.8764	13.9245	13.9053	13.8709	13.995	14.3138	13.8436	13.9712	14.0048	15.5938
gi|126273285	PREDICTED: TATA-binding protein-associated factor 172 [Monodelphis domestica]	EVLQEYIAGADSIMEDPAMR	20.49	0.704211	0.704211	15.8225	16.697	16.6326	16.8097	15.1831	15.7858	15.0626	15.1791	15.6625	16.0115	15.5595
gi|120587007	B-cell lymphoma/leukemia 11B isoform a [Mus musculus]	VMRLNPMAIDSPAMDFSRR	19.83	1	1	0	0	0	0	0	0	0	0	0	0	15.5563
gi|262063632	MHC class II antigen, partial [Myotis velifer]	LQQQKGECHFSNGTERVRLLVR	9.08	0.745099	0.745099	14.9038	14.4155	15.4051	12.5773	13.241	14.068	13.2494	14.2283	14.2367	14.4788	15.5547
gi|34013590	rho GTPase-activating protein 22 isoform 3 [Homo sapiens]	QVSNLPQANYNLLR	13.12	0.85728	0.85728	14.8511	14.8286	15.1821	14.549	14.5366	14.7639	14.7742	15.0215	14.8346	14.9193	15.5538
gi|332208800	PREDICTED: uncharacterized protein LOC100605690 [Nomascus leucogenys]	VPGAGEVR	11.21	0.911112	0.911112	16.3546	16.628	16.4814	16.4134	16.4928	16.3074	16.3586	16.3669	16.4288	16.4267	15.5522
gi|114147335	immunoglobulin heavy chain variable region [Homo sapiens]	EVQLVXSGGGLIQPGGSLR	30.51	0.259679	0.259679	16.021	16.1207	16.3675	15.9041	15.0586	15.6746	15.0454	15.5765	14.9749	15.1006	15.5455
gi|33239296	olfactory receptor 350 [Mus musculus]	ASIST	15.76	0.371986	0.371986	15.4798	15.7376	15.5642	15.7317	15.5528	15.5821	15.76	15.7761	16.1425	15.5718	15.534
gi|149263421	PREDICTED: U1 small nuclear ribonucleoprotein A-like [Mus musculus]	ITQNNAMKISFVKK	14.49	0.46836	0.46836	15.832	13.5721	15.7766	15.9977	13.2669	15.0707	15.5857	15.8834	15.8601	15.2439	15.5206
gi|2245352	hSIM1 [Homo sapiens]	LLPLASAITSQVDK	15.7	0.898098	0.898098	16.879	17.4145	15.5499	17.1688	17.0091	15.3019	16.9166	17.0658	17.0614	16.5338	15.5146
gi|193783537	unnamed protein product [Homo sapiens]	IGLMSNDGHLECAR	5.89	0.139987	0.139987	16.2388	15.415	15.6808	15.4331	15.4859	15.3213	15.5604	14.6457	15.4096	15.1274	15.5124
gi|74200443	unnamed protein product [Mus musculus]	KAGDTESRAPK	15.8	0.981008	0.981008	12.2262	9.97026	16.0085	6.59506	8.34532	9.71474	6.32613	10.3367	9.67441	9.67718	15.5044
gi|296491732	TPA: ladinin 1-like [Bos taurus]	ENLELSGLVKSR	14.68	0.967012	0.967012	15.2995	15.3672	15.1056	15.1652	15.293	15.1956	15.2688	15.2328	16.6062	15.2557	15.5027
gi|1301609	complement receptor, partial [Papio cynocephalus]	LKGRFASHCVLAGMK	9.51	0.567105	0.567105	16.7392	0	0	16.7567	0	17.2479	0	16.7949	16.7867	16.7471	15.5008
gi|26251744	TPPP protein [Homo sapiens]	GRGGASAAVAASPSNMADK	20.13	0.868566	0.868566	15.0457	15.0036	15.7631	14.2008	14.6803	14.8574	14.4847	17.0859	15.0888	15.3822	15.4902
gi|149760243	PREDICTED: dynactin subunit 3 isoform X1 [Equus caballus]	WVYGPGGSRGSRK	14.4	0.596593	0.596593	14.054	15.5343	15.5277	12.2979	13.2477	14.1575	13.1222	12.6702	14.5099	14.9963	15.4895
gi|114657810	PREDICTED: SKI family transcriptional corepressor 1 isoform 1 [Pan troglodytes]	TAQGPRTLNWARK	16.76	0.986936	0.986936	16.8958	17.0809	16.3335	16.0027	16.819	15.8852	15.2491	16.3193	15.5847	16.6099	15.4868
gi|7274398	2-oxoglutarate/malate carrier, partial [Ovis aries]	AVIGM	14.63	0.697641	0.697641	15.9579	15.9327	15.9093	15.8517	16.2317	15.9172	15.8767	15.7322	15.9823	15.746	15.4854
gi|194389178	unnamed protein product [Homo sapiens]	RSGKPPATR	13.96	0.697068	0.697068	13.1756	12.1856	12.4238	12.2885	13.6268	12.9598	10.4061	10.9153	16.6015	12.1814	15.4832
gi|119581789	HMP19 protein, isoform CRA_b [Homo sapiens]	MEGAGAVEGAGVMGILVLWK	8.05	1	1	13.3384	13.7862	13.626	0	0	0	0	13.2717	13.1334	13.397	15.4822
gi|114551869	PREDICTED: protein-S-isoprenylcysteine O-methyltransferase [Pan troglodytes]	MAGCAARAPPGSEAR	19.42	0.262929	0.262929	15.9816	0	17.0941	17.3863	18.0216	17.5566	17.6882	17.8072	17.4986	11.5586	15.4801
gi|296200739	PREDICTED: breast carcinoma-amplified sequence 1 [Callithrix jacchus]	TGDQATDSSLGSVR	22.1	0.434565	0.434565	15.287	16.0803	15.7299	15.2794	15.131	15.4046	15.1842	15.4081	15.0378	15.4696	15.4673
gi|114631334	PREDICTED: dual specificity protein phosphatase 13 isoform X7 [Pan troglodytes]	GVGPR	3.07	0.735219	0.735219	15.8713	16.0761	15.9148	15.6542	15.682	15.813	15.6967	16.6879	16.2947	15.9982	15.467
gi|301757629	PREDICTED: hypothetical protein LOC100472578 [Ailuropoda melanoleuca]	MASRYSDGVGYARR	17.68	0.137416	0.137416	14.2905	15.5566	15.5589	14.8852	15.457	15.1689	15.534	15.5984	14.5771	15.5903	15.463
gi|21264365	nuclear pore complex protein Nup98-Nup96 isoform 1 [Homo sapiens]	FTSGAFLSPSVSVQECR	19.91	0.612773	0.612773	15.6129	16.2305	16.0314	15.3147	15.196	15.6352	15.9775	14.231	15.5655	15.2988	15.4487
gi|28872725	26S proteasome non-ATPase regulatory subunit 11 [Homo sapiens]	AKKLT	2.62	0.932258	0.932258	15.5173	15.5145	15.5791	15.5724	15.5949	15.5921	15.509	15.5004	15.4392	15.4399	15.4474
gi|530422122	PREDICTED: nuclear RNA export factor 5 isoform X3 [Homo sapiens]	MVSGF	1.85	0.460286	0.460286	14.7754	14.7625	14.6755	14.7151	14.6969	14.6556	14.6212	14.6134	14.5485	14.4684	15.442
gi|301759069	PREDICTED: LOW QUALITY PROTEIN: rho guanine nucleotide exchange factor 17-like [Ailuropoda melanoleuca]	LADVLSPR	14.04	0.592831	0.592831	9.96421	10.5834	14.0447	9.2211	10.7093	10.7305	10.4699	10.6436	10.4033	10.6687	15.4384
gi|149726988	PREDICTED: ankyrin repeat domain-containing protein 32 [Equus caballus]	DVEHNK	9.49	0.583092	0.583092	14.743	14.4253	14.4834	13.0245	14.5889	13.1012	12.8072	14.1373	14.5133	14.8993	15.4382
gi|126310735	PREDICTED: acetyl-CoA acetyltransferase, cytosolic [Monodelphis domestica]	GVAALCIGGGMGIAMCVKRE	19.54	0.517952	0.517952	13.766	13.753	12.5019	14.2292	13.4019	14.6392	13.5489	13.8179	15.1217	13.8753	15.4311
gi|301783611	PREDICTED: transcription factor IIIA-like [Ailuropoda melanoleuca]	ECSFVAKTWTELLK	29.5	0.665564	0.665564	17.8015	18.1374	14.1899	17.9382	17.7835	17.8551	17.5951	17.9217	17.887	17.8001	15.4307
gi|291385915	PREDICTED: CG1218-like [Oryctolagus cuniculus]	KQPRNAGFR	4.78	0.731187	0.731187	14.0269	11.9865	14.9538	11.441	10.7754	11.7377	14.8855	15.5311	14.5874	11.7331	15.4212
gi|307589972	sonic hedgehog [Callithrix geoffroyi]	GGGGGGDGGDGGGGGGGGGR	12.2	0.443586	0.443586	14.2225	15.9135	15.265	15.1654	14.3236	14.349	14.9343	14.4153	14.514	14.3107	15.4189
gi|78042528	translation machinery-associated protein 16 [Bos taurus]	VGYSKR	6.33	0.713575	0.713575	15.547	15.5783	15.7701	15.6522	15.5013	15.3605	15.4451	15.4459	15.3556	15.6107	15.4162
gi|114620977	PREDICTED: NADH dehydrogenase (ubiquinone) complex I, assembly factor 6 isoform 1 [Pan troglodytes]	DLHADHAASHIGK	10.85	0.714504	0.714504	13.9016	15.3846	15.2526	14.7127	14.6979	14.7737	13.9337	14.0877	14.0809	14.6328	15.4152
gi|109111690	PREDICTED: doublesex- and mab-3-related transcription factor 3 [Macaca mulatta]	ISIPDDGCPIVSK	12.51	0.953738	0.953738	15.1795	15.2347	15.4488	15.2841	15.0486	15.2001	15.0593	15.188	14.9921	15.0124	15.4137
gi|215275534	RecName: Full=Probable RNA-binding protein 46	ILNNYEIRPGK	18.8	0.427171	0.427171	14.6051	16.3869	15.9347	16.4146	15.0635	15.0223	15.0549	14.9751	15.4301	15.3093	15.4072
gi|297485236	PREDICTED: myosin light chain kinase 3 isoform X1 [Bos taurus]	MVMAVDK	27.98	0.758243	0.758243	14.1442	9.93658	14.3918	9.25221	9.42234	9.66852	14.6935	9.50326	9.62	14.705	15.395
gi|149737109	PREDICTED: WD repeat and HMG-box DNA-binding protein 1 isoform 1 [Equus caballus]	GTNNEKSPVIKPLVPKPK	29.32	0.400436	0.400436	15.4258	15.3895	15.3329	15.3937	14.7484	15.2702	15.099	15.2661	14.3962	15.166	15.3949
gi|75048082	RecName: Full=Protein AKNAD1	GPGDK	1.96	0.943314	0.943314	18.0996	16.6716	15.1539	15.1976	15.0862	15.2081	15.229	18.043	17.1563	17.1331	15.3946
gi|74146222	unnamed protein product [Mus musculus]	SSPAPTPR	13.56	1	1	11.3561	10.2138	9.65282	0	0	0	0	12.3879	11.9791	11.7418	15.3908
gi|301768761	PREDICTED: integrin alpha-IIb-like [Ailuropoda melanoleuca]	KENETKMVLCELGNPMK	20.12	0.712083	0.712083	14.4949	13.3836	13.42	13.6143	14.12	14.1954	14.0258	14.3863	14.4156	14.746	15.3904
gi|119607256	hCG1988300, isoform CRA_a [Homo sapiens]	ESRLKSGMQNMSIHTK	8.99	0.604405	0.604405	15.6019	12.7626	13.8429	10.9232	10.2271	10.5715	14.6274	10.3327	10.78	15.9549	15.3892
gi|30061483	huntingtin-associated protein 1 isoform B [Rattus norvegicus]	TGGSFCR	6.02	0.98662	0.98662	12.2916	13.2936	12.6262	12.885	16.1737	16.3104	15.6893	16.3635	16.1311	16.2184	15.387
gi|125346156	ninein isoform 2 [Mus musculus]	TATSSAMTSTIGFR	23.17	1	1	0	15.3049	0	15.5066	0	0	0	15.3616	15.3818	0	15.3762
gi|297682885	PREDICTED: trimethylguanosine synthase [Pongo abelii]	DNSEILDGISNIK	11.76	0.271547	0.271547	15.5077	15.2387	15.6819	15.2935	15.5058	15.3082	15.3842	15.39	15.2358	15.1348	15.3753
gi|244790037	thiosulfate sulfurtransferase/rhodanese-like domain-containing protein 3 [Mus musculus]	MLARLVLGTSGRAALGSVEPALGGLK	21.14	0.936394	0.936394	15.2011	14.9111	15.0444	15.0204	15.1156	15.0973	14.9381	15.0954	14.7652	14.8532	15.3712
gi|297493648	lysosomal H+-transporting ATPase V1 subunit A [Scotophilus kuhlii]	DKFSMVQVWPVR	11.72	1	1	13.8207	11.3851	14.3795	13.4775	15.4396	9.80871	8.80822	11.273	10.5278	11.0168	15.3557
gi|3135836	anti arsonate antibody [Mus musculus]	ASGYTFTYYVINWVK	17.33	0.930575	0.930575	14.583	14.3552	16.3637	15.8603	13.8484	15.0093	17.2176	14.1235	16.1196	15.4332	15.3524
gi|149412527	PREDICTED: complement C1q tumor necrosis factor-related protein 2-like [Ornithorhynchus anatinus]	GENGEEGVPGRTGNPGKPGPK	26.41	0.735961	0.735961	15.1101	15.0471	15.4453	15.1117	14.5962	15.066	14.9867	15.0178	15.0361	15.07	15.3367
gi|12853503	unnamed protein product [Mus musculus]	IVXAIR	10.65	0.578031	0.578031	15.8505	15.5001	15.7955	15.6633	15.817	15.5411	15.5598	15.5883	15.3789	15.443	15.3323
gi|334324888	PREDICTED: zinc finger protein 568-like [Monodelphis domestica]	EKIFLNLLVK	10.66	0.884293	0.884293	14.7433	15.3344	15.7884	15.3595	14.9475	15.0257	14.6685	14.4672	14.6081	14.8698	15.3322
gi|148687591	transmembrane protein 132D [Mus musculus]	GGLGWSR	11.63	0.48811	0.48811	16.7265	13.7207	12.9399	12.6037	12.5991	16.116	16.1484	15.9192	11.5079	16.3826	15.3302
gi|149632263	PREDICTED: interleukin-1 receptor-associated kinase 3 [Ornithorhynchus anatinus]	DGFQSR	9.88	1	1	15.5009	15.3252	15.8991	15.726	15.2863	15.6763	15.3435	15.2665	15.254	15.2232	15.3294
gi|118600203	Myst3 protein [Mus musculus]	VGKSVSR	15.09	0.787354	0.787354	15.5262	16.0784	15.8227	15.7866	15.6093	15.5764	15.4121	16.4053	15.3813	15.9224	15.3179
gi|291408075	PREDICTED: deubiquitinating enzyme 3-like [Oryctolagus cuniculus]	AAGLPGLMNVVGPK	16	0.79731	0.79731	14.7761	15.4926	15.1944	14.6608	15.0704	15.1247	15.1047	15.1849	14.9484	15.2079	15.2895
gi|4506107	prolactin receptor isoform 1 precursor [Homo sapiens]	VSGVMDNNILVLVPDPHAK	19.46	0.266466	0.266466	15.2642	13.6505	15.5373	15.4357	13.7054	15.2688	13.6867	14.9547	13.5373	15.1566	15.2889
gi|579832	transacylase, partial [Homo sapiens]	AAVGM	8.03	0.860366	0.860366	16.133	15.8267	15.8127	15.8041	16.2289	16.0791	15.9846	16.1103	15.973	15.7174	15.2879
gi|301764120	PREDICTED: LOW QUALITY PROTEIN: stromal membrane-associated protein 1-like [Ailuropoda melanoleuca]	MPSALMXMLPLPPK	11.59	1	1	0	0	0	0	0	0	0	0	0	0	15.2876
gi|296204933	PREDICTED: LOW QUALITY PROTEIN: transmembrane protein 163 [Callithrix jacchus]	XPAARIQRCSSMGPAVQPPPR	28.35	1	1	14.6117	15.9454	14.2438	15.675	18.5351	15.4468	0	15.81	18.6236	14.9039	15.2832
gi|218505698	tubulin monoglycylase TTLL3 isoform 2 [Mus musculus]	AFIGK	5.72	0.769588	0.769588	12.5438	12.9943	16.4733	13.5121	17.5484	13.4806	13.7937	11.9636	12.2668	12.5726	15.2786
gi|126330320	PREDICTED: interferon-induced very large GTPase 1-like [Monodelphis domestica]	IEGDTMTGQTVTLR	17.18	0.557223	0.557223	15.407	15.7057	15.3579	15.456	16.0232	15.0266	15.1421	15.2575	16.2105	15.3319	15.2769
gi|22832794	E430025E21Rik protein [Mus musculus]	MPEMPADAVGALLFLEDYVR	19.23	0.560807	0.560807	15.3858	15.1723	15.1176	15.1692	14.8532	15.1073	15.0923	15.173	14.8581	15.1515	15.2738
gi|88192773	Chain A, Crystal Structure Of The Thrombospondin-1 N-Terminal Domain At 1.45a Resolution	NKGCS	4.86	0.753751	0.753751	14.174	14.4183	14.1186	13.136	13.4627	13.7486	13.7972	13.9172	14.1773	14.0735	15.2666
gi|227016504	trace amine-associated receptor 4 [Elephas maximus]	HAKQIDMGPKMK	12.24	0.312579	0.312579	15.417	15.1309	15.4699	15.3512	15.3596	15.2722	15.1167	15.2546	15.1177	15.0412	15.2541
gi|305387957	toll-like receptor 2 [Microtus oeconomus]	SFTSIPSGLSTAVKR	8.47	0.762796	0.762796	14.0184	15.1911	11.3805	11.1108	10.527	11.2316	12.2023	9.15609	10.0552	14.3014	15.2523
gi|332833882	PREDICTED: uncharacterized protein LOC100613508 [Pan troglodytes]	GRRRHGAR	20.31	0.635261	0.635261	13.795	13.9794	13.6303	14.0414	14.002	14.3466	14.3648	14.4137	14.5566	14.3801	15.2388
gi|334313339	PREDICTED: receptor expression-enhancing protein 1-like [Monodelphis domestica]	MSRSASESAGSSGSVSSSDK	12.96	0.366939	0.366939	16.8873	14.4774	14.6198	14.5073	14.3044	16.8169	14.4202	16.6105	15.5546	14.7725	15.237
gi|334333725	PREDICTED: protein bassoon [Monodelphis domestica]	LVNAGSSMSPDSSPTR	30.33	0.295237	0.295237	15.334	15.2097	16.297	15.9993	16.5091	15.3029	16.3557	16.3812	15.8042	15.8953	15.2349
gi|122934891	NKX2-4, partial [Lagothrix lagotricha]	VAVPV	3.25	0.30729	0.30729	15.4392	15.3796	15.4585	15.4385	15.4384	15.4414	15.4285	15.67	15.3734	15.3272	15.2321
gi|118406314	immunoglobulin heavy chain variable region [Homo sapiens]	SRVTMSVXTSKNQFSLR	12.77	1	1	15.1656	11.4965	11.8025	0	0	0	0	0	0	13.3956	15.2267
gi|114662089	PREDICTED: histone-lysine N-methyltransferase SETD1A isoform 2 [Pan troglodytes]	APRGVER	7.85	1	1	13.2407	15.8974	15.6796	15.8645	16.2176	15.4046	15.3505	15.6755	15.6234	0	15.2264
gi|297671458	PREDICTED: sterol regulatory element-binding protein cleavage-activating protein isoform 2 [Pongo abelii]	SAWPPPGPVPAGHWEAGPK	10.46	0.752534	0.752534	14.7711	15.1061	14.8653	14.7833	15.0029	14.7007	14.4832	14.5379	14.4508	15.0157	15.2192
gi|117958673	growth hormone [Ovis aries]	AGQILXQTYDKFDTNMR	14.39	0.58545	0.58545	12.9929	14.5464	12.1394	13.3539	13.7861	14.4936	14.0792	13.9143	13.59	14.3636	15.2142
gi|149638767	PREDICTED: testin-like [Ornithorhynchus anatinus]	DKQPVAGSEGAQYRK	5.54	0.735283	0.735283	15.245	15.2726	15.3324	15.2767	16.9903	15.1116	15.0818	14.8132	14.6321	15.1519	15.2044
gi|31657140	insulin receptor-related protein precursor [Homo sapiens]	ECIEFLKEASVMK	12.57	0.88196	0.88196	15.6594	0	15.6028	15.2637	15.8054	15.1434	15.2955	15.6153	15.7653	15.6964	15.1941
gi|194210685	PREDICTED: LOW QUALITY PROTEIN: ubiquilin-4 [Equus caballus]	DKDEVVISDXALVK	21.05	0.527117	0.527117	14.6617	14.8235	15.0481	14.8505	14.1445	15.5808	14.5223	13.456	15.0475	13.855	15.1865
gi|154152077	tyrosine-protein phosphatase non-receptor type 1 [Bos taurus]	RVLEPHNGKCKEFFPNHQWVK	10.49	1	1	14.3745	0	0	11.3852	13.9061	0	13.5078	0	14.1164	0	15.1858
gi|296486736	TPA: H2A histone family, member Z [Bos taurus]	AKTKCMLKTK	14.14	1	1	0	0	0	0	0	0	0	9.38382	9.8511	9.3627	15.1789
gi|297265305	PREDICTED: contactin-associated protein-like 4-like [Macaca mulatta]	LHVGPR	3.98	0.720904	0.720904	14.6739	12.5256	14.5964	13.3823	14.6949	13.3039	13.5593	15.1002	12.2953	15.3444	15.1681
gi|312176371	sphingosine 1-phosphate receptor 2 [Oryctolagus cuniculus]	RSGTPGHHLLPLR	21.33	0.646431	0.646431	12.2362	11.2599	9.54312	10.593	11.4598	11.5113	11.1207	14.8971	11.0009	11.4261	15.1649
gi|119592173	huntingtin interacting protein 1, isoform CRA_a [Homo sapiens]	DSLRYRNELSDMSR	14.39	0.181282	0.181282	17.5064	16.3565	15.6248	15.0225	14.4743	14.1108	13.7978	18.5832	17.9729	19.2716	15.1619
gi|194219339	PREDICTED: uncharacterized protein C16orf59 homolog isoformX1 [Equus caballus]	ASGQAGRR	20.51	0.856566	0.856566	15.6067	15.2492	15.6103	15.6126	15.3357	15.3619	15.293	15.3028	15.2334	15.316	15.1568
gi|293343898	PREDICTED: EP300-interacting inhibitor of differentiation 2-like [Rattus norvegicus]	EGLVAAASREVRMAEMAR	20.45	0.00542763	0.00542763	15.1634	15.067	15.1995	14.0062	12.7995	15.2468	13.2152	15.0766	14.5279	14.9821	15.1557
gi|29244338	spermatogenesis-associated protein 32 [Mus musculus]	GVTGISTFPCCGKDSVDIVER	28.1	0.479394	0.479394	13.1967	13.5567	14.8302	13.3403	13.2948	15.6144	13.2052	13.265	13.1728	13.3194	15.1491
gi|332264940	PREDICTED: coiled-coil domain-containing protein 116 [Nomascus leucogenys]	FKDRGGSPSMSSAQVATRFK	17.93	0.449712	0.449712	12.2616	14.181	12.9374	13.6242	13.4025	14.8598	12.6115	14.7784	13.8344	14.0025	15.1394
gi|134085706	keratin, type II cytoskeletal 6A [Bos taurus]	VDALTDEINFLR	14.81	0.948947	0.948947	15.0853	15.6827	15.6795	15.5411	14.8357	15.0264	14.8005	14.6685	14.8745	15.3918	15.1356
gi|55832200	MHC class II DQ-alpha chain [Bison bison]	TLEVMIRRSNSTAATNK	19.01	0.432156	0.432156	14.5986	14.0054	14.0601	14.6457	14.7191	15.6651	15.9406	12.9286	15.9623	16.036	15.1339
gi|148675275	mCG141689 [Mus musculus]	EIKTGGELSVGRAALR	11.37	0.808386	0.808386	16.5383	15.6454	14.9452	16.4008	12.5303	15.7873	15.5179	16.034	15.9504	16.4822	15.1331
gi|296486290	TPA: hypothetical protein BOS_6990 [Bos taurus]	RSPWTSRSLGCK	8.09	0.241638	0.241638	14.3234	14.8567	13.3354	11.1639	11.8575	11.8993	11.864	12.6646	11.7527	14.7441	15.1208
gi|114663880	PREDICTED: dynein assembly factor 1, axonemal [Pan troglodytes]	VLNLMGNPVIR	11.95	0.609286	0.609286	15.4177	11.4383	11.5731	11.5371	12.0864	12.2794	12.0512	11.0092	11.3516	15.9814	15.1197
gi|26338273	unnamed protein product [Mus musculus]	GLGEGRGWGAGPTPPK	15.44	0.819414	0.819414	13.3194	14.2718	14.2692	14.5502	14.1205	14.1395	14.83	14.0503	14.4545	12.8922	15.1187
gi|167427253	leukocyte immunoglobulin-like receptor subfamily A member 4 precursor (predicted) [Callithrix jacchus]	DGGSMSR	7.95	0.647241	0.647241	15.3787	15.3511	15.8301	15.637	15.676	15.5414	15.5754	15.3356	15.3092	15.2406	15.1089
gi|297493574	mitochondrial H+-transporting ATP synthase F1 complex gamma polypeptide 1 [Miniopterus schreibersii]	NEVATLTAAGKEVK	18.22	0.393523	0.393523	15.4615	16.3945	16.0737	15.55	16.0584	12.3252	16.1647	12.7368	16.2141	16.1786	15.1052
gi|297675198	PREDICTED: uncharacterized protein LOC100458523 [Pongo abelii]	RRWAGEPAAPPSQR	8.06	0.242462	0.242462	14.2401	14.4077	14.4978	14.9892	15.0074	15.0527	14.6421	13.9701	13.9949	13.8783	15.0903
gi|37595548	pleckstrin homology domain-containing family A member 6 [Homo sapiens]	DISLVPTR	10.61	0.731154	0.731154	14.7127	14.9812	14.4316	14.1312	14.3848	14.9656	14.8249	15.1013	15.3556	15.259	15.0897
gi|297272430	PREDICTED: 39S ribosomal protein L45, mitochondrial-like [Macaca mulatta]	VLAVYR	13.63	1	1	15.4901	16.1516	16.4945	15.8273	15.7425	15.8667	15.8572	15.3576	15.2176	15.7984	15.0841
gi|194670883	PREDICTED: olfactory receptor 4F6 [Bos taurus]	NRDMKVAMTR	14.19	0.320633	0.320633	15.2745	15.5647	15.7188	15.5932	15.2619	15.376	14.9072	14.9688	14.8515	15.1417	15.0822
gi|33585459	Pcnt protein, partial [Mus musculus]	SAAAGLPGK	5.62	1	1	0	14.9743	15.1018	15.0879	15.0452	14.5414	0	13.2608	0	0	15.082
gi|4808179	MHC class I antigen, partial [Dicerorhinus sumatrensis]	HSGGK	0.32	0.512756	0.512756	15.7349	15.5504	15.7772	15.3431	15.7307	15.38	15.2246	15.2672	15.1991	15.2189	15.0734
gi|82581099	voltage-dependent P/Q-type calcium channel alpha-1A subunit, partial [Rattus norvegicus]	LRSHP	15.3	0.942403	0.942403	15.7159	18.0353	15.51	15.2365	17.7061	14.9014	14.9541	16.9551	16.4648	17.5187	15.0722
gi|4106880	Eph-family protein [Homo sapiens]	LGHSPQ	4.11	0.79534	0.79534	14.5896	14.967	14.8069	14.3231	14.3571	14.6371	14.5867	14.7058	14.9567	16.6838	15.0684
gi|297295518	PREDICTED: protein FAM114A2-like [Macaca mulatta]	QTGDVLIMSDK	17.1	0.65486	0.65486	16.6303	16.5819	15.0926	16.6593	16.5008	14.4597	16.0898	16.8491	16.0727	16.7569	15.0681
gi|57094546	PREDICTED: glutathione S-transferase A2 isoform 2 [Canis lupus familiaris]	KPPLDEKSLEQAKK	14.91	0.659894	0.659894	13.7612	14.394	15.3963	15.3459	14.565	14.5742	14.3857	14.599	14.277	14.2779	15.0644
gi|149052669	rCG33419 [Rattus norvegicus]	SQFLKKPQPNPVVIPTPG	14.15	0.11893	0.11893	14.9814	14.9766	14.9106	15.0132	14.1891	14.9811	14.8417	14.9947	13.9332	14.7711	15.0568
gi|148703826	mCG9015 [Mus musculus]	SSVVTVDMGGRVR	15.4	0.46363	0.46363	14.2883	15.1622	12.2549	15.4704	12.0473	11.788	12.1021	10.7716	11.315	11.6334	15.0563
gi|301788808	PREDICTED: kallikrein-8-like [Ailuropoda melanoleuca]	TIGSRG	15.94	0.403109	0.403109	15.2948	15.0413	15.2506	15.4631	15.4228	15.138	15.1924	15.1782	14.9875	15.1386	15.0432
gi|62078605	von Willebrand factor A domain-containing protein 1 precursor [Rattus norvegicus]	QRALSAKACTASGER	17.43	1	1	16.149	16.1381	16.0479	15.8286	15.9062	15.6081	16.4253	14.9127	15.0749	15.4616	15.039
gi|151555891	ACD protein [Bos taurus]	SPAAGMASFGGLVLRPWIR	23.2	0.330939	0.330939	14.953	14.9335	14.9285	15.0241	14.3372	14.845	14.5006	14.8616	13.9168	14.6296	15.0376
gi|31712018	NAD-dependent protein deacetylase sirtuin-6 isoform 1 [Mus musculus]	SGFPRDK	13.77	1	1	12.6591	0	16.2059	0	0	0	0	8.70051	6.44722	7.01824	15.0365
gi|197385215	uncharacterized protein LOC499759 [Rattus norvegicus]	SAVPPSSK	12.91	1	1	0	0	14.8442	14.1003	0	0	13.5771	14.2738	11.4008	0	15.0323
gi|334313598	PREDICTED: protein PML-like [Monodelphis domestica]	AGPGGLTTAVSAAGGMVNNSFGMVAVSR	12.02	1	1	14.766	15.4524	0	0	0	0	0	15.3535	12.8941	15.5586	15.0243
gi|194374263	unnamed protein product [Homo sapiens]	MLGGLAAAAGTRIMGK	23.18	0.43319	0.43319	14.4457	12.936	14.263	14.0838	17.5886	17.0467	17.4506	17.6848	16.737	16.7496	15.02
gi|34528939	unnamed protein product [Homo sapiens]	LEVSSLLCHSPGRMAMGLSLPRR	14.83	0.813089	0.813089	14.5304	14.5325	16.0853	14.2636	14.4789	14.3606	13.4991	13.242	13.3147	14.1244	15.0188
gi|4104615	unknown [Homo sapiens]	GNFRTGTAATLIGFSR	20.41	0.105559	0.105559	15.5216	15.6386	16.0198	0	12.0785	12.1313	15.3736	15.5813	15.6305	14.8791	15.0185
gi|391851756	zona pellucida sperm-binding protein 2 [Callithrix jacchus]	KRIVSNH	14.8	0.880399	0.880399	15.1528	15.3477	15.4367	14.7779	15.4829	14.6948	15.1544	15.2999	15.4411	15.2774	15.0088
gi|148678541	centrobin, centrosomal BRCA2 interacting protein, isoform CRA_b [Mus musculus]	EQEGAR	19.34	1	1	12.8484	13.9042	13.7184	13.1035	13.315	13.3384	14.1887	14.3104	14.2376	15.383	15.0007
gi|74003872	PREDICTED: coagulation factor XIII A chain isoform 1 [Canis lupus familiaris]	MSETSGPAFGGRRALPR	17.33	0.40161	0.40161	14.9934	14.7838	15.1457	14.8437	14.9432	14.9497	14.6671	15.0085	14.5944	14.8957	14.9951
gi|209870030	vascular endothelial growth factor C precursor [Macaca mulatta]	NLPLNPGK	8.4	0.872312	0.872312	14.9584	14.6619	14.6255	15.2839	14.6559	15.273	14.9353	14.8216	15.2443	14.1693	14.9947
gi|126278006	PREDICTED: rho guanine nucleotide exchange factor 40 [Monodelphis domestica]	MAGKLK	20.18	0.986517	0.986517	14.5578	14.9148	14.6785	10.5625	14.6835	14.8282	14.9685	15.0854	15.145	15.0904	14.9944
gi|544428938	PREDICTED: helicase SKI2W isoform X4 [Macaca fascicularis]	DVSVVEGGLRARK	14.2	0.416164	0.416164	16.6013	16.645	15.9144	16.5168	14.2531	16.778	14.575	13.8599	13.286	16.8946	14.9908
gi|6754972	poly A binding protein, cytoplasmic 2 [Mus musculus]	VMTDEGGK	15.49	0.931238	0.931238	15.5105	13.2516	13.2605	13.7455	13.1842	13.1621	13.2767	12.8167	13.1373	13.3443	14.9837
gi|15620903	KIAA1922 protein [Homo sapiens]	LRDKTDSTMQAHEDAQR	6.56	0.912669	0.912669	14.2041	13.1713	12.8719	12.4519	0	14.4309	11.2706	12.273	12.3785	13.171	14.9814
gi|4432755	ribosomal protein L28 [Homo sapiens]	ASAILR	12.89	0.589128	0.589128	14.5707	14.7479	14.8629	14.9162	15.1248	14.9168	14.854	14.8845	14.7745	14.8007	14.9781
gi|126321444	PREDICTED: desmocollin-1 [Monodelphis domestica]	KMPVKRHSK	19.54	0.738763	0.738763	14.4726	14.559	14.7496	14.5047	14.4779	14.4463	14.307	14.6148	15.0306	14.7902	14.9742
gi|332246271	PREDICTED: LOW QUALITY PROTEIN: phenylalanine--tRNA ligase, mitochondrial [Nomascus leucogenys]	VGSALXR	6.04	0.565027	0.565027	15.0662	14.8686	15.0367	15.0213	15.0578	15.0828	15.0015	15.1176	14.7828	14.8954	14.971
gi|335284124	PREDICTED: PERQ amino acid-rich with GYF domain-containing protein 1 isoform X1 [Sus scrofa]	QMHKQPPPREPSR	9.28	1	1	0	0	14.9659	0	14.7936	0	14.9009	12.969	0	15.1215	14.9692
gi|297466582	PREDICTED: LOW QUALITY PROTEIN: centromere-associated protein E [Bos taurus]	EQSXTKDSTTLARIEMESLR	14.27	0.727943	0.727943	14.0909	14.3376	14.15	13.9943	13.4614	14.6442	13.6885	14.599	14.0156	14.1921	14.9688
gi|21753032	PREDICTED: LOW QUALITY PROTEIN: glutaredoxin-related protein 5, mitochondrial [Equus caballus]	GPGVR	4.31	1	1	15.4696	15.7074	15.3663	15.3532	15.4094	15.3131	15.4178	15.5963	15.2483	13.4006	14.9655
gi|334331199	PREDICTED: protocadherin-18 [Monodelphis domestica]	AMQRGNSPLLTVREDNGEISIGAK	21.67	0.902052	0.902052	10.2921	0	0	14.8491	14.4994	14.6714	14.6343	14.749	14.3819	14.5213	14.9597
gi|160415215	aldose reductase-related protein 1 [Mus musculus]	VLLSKSTFLDAWEAMEELVDQGLVK	15.1	1	1	0	0	0	0	0	0	0	0	0	0	14.9557
gi|6650822	PRO2000 [Homo sapiens]	MDLSSVISK	28.62	0.630401	0.630401	15.6985	15.9456	10.3166	15.7775	11.0137	10.9671	15.8086	11.6066	11.2928	11.705	14.9483
gi|112362335	Spata18 protein, partial [Mus musculus]	GAFWSSVRPVMR	15.98	0.845003	0.845003	13.1712	15.4255	15.0607	14.4413	14.9692	15.0175	14.1528	14.6813	14.9167	15.0663	14.9418
gi|100176862	arkadia 2 isoform NC [Mus musculus]	QYPLSRASLGGGXEGR	10.07	0.899318	0.899318	15.853	14.9808	14.6182	13.4815	13.3077	13.5749	13.3886	15.7476	11.6027	12.0525	14.9351
gi|334346864	PREDICTED: phosducin-like protein 3-like [Monodelphis domestica]	AQFIGPLVFGGMNLK	11.4	0.695028	0.695028	14.2855	11.7747	14.2096	11.6157	10.5032	11.1328	14.3215	10.2288	10.9541	11.0134	14.9327
gi|301767068	PREDICTED: RING finger protein 38-like [Ailuropoda melanoleuca]	GPATSR	8.78	0.686958	0.686958	14.7811	15.2483	15.1407	15.0328	15.2344	15.0738	15.1714	15.0135	14.9578	15.1201	14.9319
gi|90077358	unnamed protein product [Macaca fascicularis]	AAVWEVGG	4.75	0.383634	0.383634	13.6491	13.7274	14.6084	14.3467	13.9747	14.2103	13.9665	14.7932	13.8761	13.964	14.9277
gi|291393468	PREDICTED: xeroderma pigmentosum, complementation group C isoform 1 [Oryctolagus cuniculus]	KGKQKQETPR	30.98	0.558526	0.558526	17.4471	15.5063	15.4452	14.4586	17.588	15.0867	14.2862	16.3224	17.4808	15.5823	14.9207
gi|290491240	estrogen sulfotransferase [Cavia porcellus]	NDKMMNGVK	12.8	0.606456	0.606456	14.579	14.8681	14.883	14.7522	14.7236	14.751	14.8137	15.0493	14.8655	14.7827	14.9197
gi|66792764	sugar phosphate exchanger 2 [Bos taurus]	RSSLAPGIWYR	10.37	0.116955	0.116955	14.2014	14.1307	14.405	14.3019	14.1696	14.4868	14.2757	14.3956	14.2984	14.3673	14.9093
gi|156120863	tetratricopeptide repeat protein 21B [Bos taurus]	IGSSSKSK	13.18	0.821591	0.821591	13.9275	14.4249	14.3714	14.5637	14.5834	14.6198	14.7117	14.7457	14.6602	14.6982	14.9054
gi|297292650	PREDICTED: hypothetical protein LOC699164 [Macaca mulatta]	GTRAAPPGFEDSDPR	14.74	0.405234	0.405234	14.6303	14.6186	14.7039	14.6812	14.8554	14.7798	14.6477	14.6425	14.415	14.4947	14.9012
gi|24475863	PREDICTED: histone H1oo-like [Macaca mulatta]	GKGPK	4.85	0.306518	0.306518	14.4749	11.4111	15.5396	10.8426	11.4385	15.6664	9.61456	10.4677	10.8956	11.2104	14.9
gi|115497500	cyclin-dependent kinase 4 inhibitor B [Bos taurus]	ATAGD	9.55	0.770138	0.770138	8.71147	6.07536	6.71058	5.98821	6.3589	8.38247	7.77122	8.60977	8.19566	13.4071	14.8965
gi|1490271	ALL-1 protein [Homo sapiens]	SREDSPELNPPPGIEDNR	20.73	0.929589	0.929589	14.9206	14.9439	15.2543	14.7884	16.0769	14.797	16.4659	14.7672	16.2247	14.6499	14.8915
gi|119631234	hCG2003821 [Homo sapiens]	AGAQWCDLGSLQPPPPR	13.2	0.242063	0.242063	15.187	13.4542	15.5856	15.0904	15.446	15.5119	15.4278	15.4821	15.4827	15.5281	14.8866
gi|29653272	interphotoreceptor binding protein [Trogopterus xanthipes]	LQMNVR	2.96	0.708677	0.708677	15.7902	16.0378	16.139	15.185	14.0617	15.1385	14.3484	13.1549	13.2419	13.849	14.8813
gi|201023341	pre-mRNA 3'-end-processing factor FIP1 isoform 3 [Homo sapiens]	ETALPSTKAEFTSPPSLFK	21.9	0.291961	0.291961	14.6342	14.5011	14.8697	14.7697	14.4427	14.7175	14.382	14.6924	14.4874	14.4764	14.8734
gi|119574739	collagen, type XIII, alpha 1, isoform CRA_u [Homo sapiens]	GEPGIPGTK	14.62	0.459326	0.459326	14.1962	14.364	14.6488	14.7915	15.3502	14.8654	14.4911	14.4586	14.665	14.3733	14.8634
gi|126337999	PREDICTED: FAST kinase domain-containing protein 2 [Monodelphis domestica]	HIGLMNLFLKR	19.17	0.141038	0.141038	15.4181	15.7101	15.7137	17.8397	15.2464	13.728	15.5134	13.7503	15.6628	15.7279	14.8629
gi|119589516	hCG2004880 [Homo sapiens]	SLGMVPPK	17.71	0.237497	0.237497	15.4562	14.9072	15.3315	15.4402	15.3762	15.1817	15.1367	15.1573	15.1441	16.3185	14.8547
gi|296216177	PREDICTED: PIH1 domain-containing protein 2 isoform 1 [Callithrix jacchus]	IPAYEIK	17.81	0.384505	0.384505	13.737	15.946	13.2808	15.1169	12.3965	11.5603	13.3794	15.7332	15.4927	13.0066	14.8545
gi|297284828	PREDICTED: hypothetical protein LOC698282 [Macaca mulatta]	KDGEGISEK	10.18	0.528958	0.528958	14.1	15.3957	10.8882	10.461	14.369	13.4432	9.58665	10.0507	8.78563	14.8707	14.8524
gi|323431750	immunoglobulin variable region [Homo sapiens]	RYTTTPEYAASVR	13.14	0.386551	0.386551	15.9846	11.4923	11.0141	10.2523	16.9051	10.9048	9.62474	16.6872	16.4069	16.7852	14.851
gi|122697593	alpha-1-acid glycoprotein precursor [Bos taurus]	AIQAAFFYLEPR	61.31	0.713882	0.713882	14.9443	14.8702	14.937	14.9608	14.8091	14.8285	14.6857	14.8179	14.7381	14.8193	14.8447
gi|545688554	uncharacterized protein LOC101864781 [Macaca fascicularis]	MELSGK	10.65	0.933564	0.933564	12.0369	13.0271	13.5406	13.7875	12.8982	13.5711	12.9722	12.7281	12.2981	12.2034	14.8425
gi|73945347	PREDICTED: RNA polymerase II subunit A C-terminal domain phosphatase isoformX1 [Canis lupus familiaris]	ERPPPREPQATPEATPSSER	10.49	0.550088	0.550088	13.4291	13.8348	14.2467	12.8628	13.0086	14.9879	12.6781	12.8341	13.0628	13.1502	14.8413
gi|168803998	interleukin 29-like precursor [Canis lupus familiaris]	LLTRDLKCVASR	30.49	1	1	15.1513	15.2928	15.3369	15.3872	0	15.4594	15.2513	15.4537	15.2735	15.0811	14.8382
gi|297273405	PREDICTED: probable mast cell antigen 32 homolog [Macaca mulatta]	TNVVMKGQNVSMFCSHKNK	8.99	0.9818	0.9818	16.1416	16.0284	15.6991	15.3613	15.065	15.4216	14.6534	16.0195	15.3769	16.2469	14.8379
gi|124056461	RecName: Full=60 kDa heat shock protein, mitochondrial	IMQSSSEVGYDAMLGDFVNMVEK	12.86	1	1	13.7924	14.6009	12.6181	13.078	13.9034	0	14.5053	13.9123	13.7664	14.4398	14.8346
gi|291399274	PREDICTED: fucosidase, alpha-L-1, tissue [Oryctolagus cuniculus]	DVVGELGTAIRK	18.97	0.466554	0.466554	12.3452	9.54603	14.4418	14.5987	14.464	14.3632	14.3708	14.5764	14.3051	14.5301	14.8306
gi|20521792	KIAA1208 protein [Homo sapiens]	TIGGNVTK	2.14	0.212334	0.212334	14.7025	15.2647	14.9281	15.2598	15.1638	15.1183	14.8146	14.2044	14.2308	14.0914	14.8249
gi|32189423	transmembrane protease serine 11F [Mus musculus]	IFRRSSGVGR	17.78	1	1	14.3022	14.4084	14.3337	14.2101	14.2927	0	14.2855	14.3418	14.2122	14.5915	14.8248
gi|38092898	immunoglobulin heavy chain VHDJ region [Camelus dromedarius]	TKNTASLQMNSLK	7.02	0.63766	0.63766	14.774	15.2302	14.7831	14.9244	14.9149	14.6889	14.7978	14.6677	14.5943	14.9367	14.8214
gi|62898357	villin 1 variant [Homo sapiens]	YNGEPVQIRVPMGK	20.1	0.252012	0.252012	14.3861	14.4906	14.4464	14.3524	14.5249	14.3635	14.4047	14.5592	14.4333	14.3108	14.8158
gi|30425358	proline-rich protein 11 [Mus musculus]	ENMDTGTGLTPVMTRALR	4.5	0.681035	0.681035	15.9682	12.7192	14.8661	14.2093	0	14.058	13.5373	13.882	13.8553	14.5291	14.812
gi|291394467	PREDICTED: cadherin 19, type 2 [Oryctolagus cuniculus]	GDGFR	21.69	1	1	13.4807	14.553	16.1365	14.9883	15.7098	0	0	12.828	13.278	13.9056	14.8032
gi|334325220	PREDICTED: hypothetical protein LOC100028596 [Monodelphis domestica]	ISMIVKK	10.21	1	1	11.0854	10.594	11.0977	10.769	0	0	0	12.2834	11.9875	12.1421	14.7793
gi|124486712	ribosome-binding protein 1 isoform a [Mus musculus]	RLTSDLGRAAIK	14.85	0.525366	0.525366	14.5534	14.8737	14.7365	14.4938	14.6424	14.4489	14.545	14.5011	14.4514	14.741	14.774
gi|308387803	Chain A, Crystal Structure Of Rap1 And Trf2 Complex	GGSGGSGGSGGK	16.08	0.724211	0.724211	15.628	15.8859	15.5834	15.3548	15.3561	15.3704	15.1694	15.9398	15.8907	15.9045	14.7594
gi|148685903	mCG21945, isoform CRA_b [Mus musculus]	IKVLPSGIGSHKHLK	10.44	0.00362092	0.00362092	16.6752	15.2174	15.1168	15.0268	15.034	14.9896	16.2122	16.2517	14.9764	15.8088	14.75
gi|202	chromogranin B [Bos taurus]	NPVPKLDLK	19.75	0.697398	0.697398	15.5635	16.5268	16.3787	16.3197	16.1878	15.6472	16.1676	15.6939	15.5745	16.3658	14.7499
gi|296226018	PREDICTED: proline-rich protein 20A-like [Callithrix jacchus]	DRRRGGSWQTQGHQGEPEGR	23.68	0.138581	0.138581	14.8562	15.9551	15.8286	15.679	13.7451	14.6858	13.4738	14.5125	14.6655	15.2204	14.7366
gi|291402150	PREDICTED: poly(A) binding protein, nuclear 1-like [Oryctolagus cuniculus]	KSGPIK	6.59	0.755484	0.755484	14.9116	15.4137	15.1222	14.9655	15.1023	14.8818	15.0033	15.451	14.9451	15.2647	14.7359
gi|12853773	unnamed protein product [Mus musculus]	ATLCPLGFVVLSR	15.17	0.473769	0.473769	14.7033	15.4735	15.0403	14.9656	14.7655	11.1074	10.7257	14.7236	10.7873	15.0554	14.7312
gi|335287110	PREDICTED: d-3-phosphoglycerate dehydrogenase, partial [Sus scrofa]	RNSPPPPSPVSAR	14.96	0.687058	0.687058	14.6992	14.2999	14.3279	14.1054	14.0424	14.0933	13.7257	14.0747	14.3131	14.219	14.7189
gi|74151643	unnamed protein product [Mus musculus]	NDSMVAGGGAIEMELSKYLR	13.78	0.429255	0.429255	15.0926	15.6149	15.2403	15.5316	14.5822	14.8744	0	14.5033	14.5884	15.0665	14.7095
gi|149051948	tumor necrosis factor receptor superfamily, member 12a, isoform CRA_b [Rattus norvegicus]	SLLPP	5.46	0.712565	0.712565	13.389	14.3156	14.9592	14.0244	15.6538	14.8643	14.4871	15.0357	14.4828	15.1389	14.698
gi|157952213	receptor-type tyrosine-protein phosphatase beta isoform b precursor [Homo sapiens]	QHKFEDLTPGK	14.38	0.971245	0.971245	13.405	15.2007	13.8556	14.3702	14.2089	14.1367	14.5048	13.3645	13.5755	14.8564	14.6944
gi|297672767	PREDICTED: claudin-16 [Pongo abelii]	DGGPER	14.15	0.701554	0.701554	15.3601	15.5354	15.6081	15.55	15.1472	15.0375	14.9072	14.9696	14.9416	14.9875	14.6926
gi|306991763	Chain D, Crystal structure of the ectodomain complex of the CGRP receptor, a Class-B GPCR, reveals the site of drug antagonism	DPPGS	0.91	0.796822	0.796822	14.5528	14.8515	14.8296	14.7109	14.8503	14.5646	14.7901	14.5816	14.3386	14.7841	14.6889
gi|57114254	vomeronasal 1 receptor 45 [Rattus norvegicus]	HLPPK	15.19	0.0260698	0.0260698	14.9132	14.6771	14.6957	15.0786	14.9207	14.6616	14.7997	14.7095	14.6699	14.6323	14.685
gi|221041866	unnamed protein product [Homo sapiens]	KGMSSWTALIEK	18.57	0.90167	0.90167	15.7084	16.4401	16.1408	15.9935	15.6902	15.9991	15.435	15.4369	15.6007	15.8637	14.682
gi|301767822	PREDICTED: abnormal spindle-like microcephaly-associated protein homolog [Ailuropoda melanoleuca]	SDAIISKK	28.35	0.170347	0.170347	14.5552	14.5351	14.6265	14.6694	11.9826	14.1726	14.6675	14.662	14.6476	14.6457	14.6723
gi|291389551	PREDICTED: bestrophin 1-like [Oryctolagus cuniculus]	WSLPEFRER	14.31	0.853094	0.853094	14.1325	14.4467	14.1991	14.0991	12.8397	13.898	13.7993	14.2364	14.1783	14.0527	14.6626
gi|109240552	RUN and FYVE domain-containing protein 2 isoform b [Homo sapiens]	QLNSTVSSLHSRVDSLEK	15.63	1	1	0	0	0	0	0	0	0	0	0	0	14.6615
gi|14192935	retinal dehydrogenase 1 [Rattus norvegicus]	TMDASER	13.82	1	1	12.2048	0	13.4394	0	12.599	0	0	5.88823	5.60083	7.00671	14.6573
gi|300797411	desmoglein-3 precursor [Rattus norvegicus]	NINRDSTFIVNK	11.21	1	1	14.6721	14.863	0	15.2149	0	0	14.8371	14.0608	13.6012	14.5332	14.6563
gi|38424983	olfactory receptor, partial [Ateles fusciceps]	NLLRYSSILTSAR	10.1	0.837638	0.837638	13.1272	16.2476	16.0574	15.3644	14.9228	15.2792	14.6547	14.6393	15.3229	16.2889	14.6557
gi|334311193	PREDICTED: pre-mRNA-splicing factor RBM22-like [Monodelphis domestica]	TITTLYVGGLGDTISEADLR	14.68	0.822272	0.822272	14.6648	15.6154	14.8636	13.7633	0	14.8366	14.4423	14.9277	15.91	16.0221	14.6495
gi|323432071	immunoglobulin variable region, partial [Homo sapiens]	IPRXI	12.16	1	1	0	0	12.8318	12.8513	0	12.5968	0	13.1793	10.5964	13.1897	14.6476
gi|291399939	PREDICTED: phospholipid scramblase 1 [Oryctolagus cuniculus]	AVMLGACFLIDFMFFEK	16.54	0.751616	0.751616	13.7962	14.3493	14.7938	14.2137	0	14.5618	15.0433	15.0991	14.3343	15.0471	14.6459
gi|297261822	PREDICTED: taste receptor type 2 member 50-like [Macaca mulatta]	DPSTTVHIK	14.04	0.876938	0.876938	14.2393	13.6266	13.766	13.8458	13.8808	14.5573	14.1954	14.4559	14.2415	14.313	14.6433
gi|62020645	VPS13D protein [Homo sapiens]	GMPTNGTLKPGK	23.38	0.898776	0.898776	10.8047	11.1998	11.0897	11.1745	11.2403	10.8541	16.0818	15.9262	10.8174	10.4754	14.6249
gi|281485606	dolichyl-diphosphooligosaccharide--protein glycosyltransferase subunit STT3B [Rattus norvegicus]	SPGNLYDK	11.46	0.83032	0.83032	13.8742	14.7081	14.2868	14.6667	14.1103	14.0486	13.6462	13.9324	14.3296	14.5035	14.6237
gi|223046977	breast and ovarian cancer susceptibility 1 [Tarsipes rostratus]	DQGLALSGAEGLQGER	8.73	0.383812	0.383812	14.1201	11.7687	12.0521	11.7777	11.6673	14.1508	11.4131	15.013	11.7075	11.649	14.6219
gi|126362961	Nck-associated protein 5 isoform 1 [Mus musculus]	NQGSSQGGQNSPEK	15.71	0.872077	0.872077	13.3654	10.0304	15.5259	15.1927	15.1037	14.9102	14.9565	15.0328	14.9905	14.8734	14.6201
gi|149034655	rCG29143 [Rattus norvegicus]	VASRFPVGGLGRQR	19.96	0.369533	0.369533	13.8256	14.4377	11.7667	12.4504	11.6483	13.7627	10.3143	13.7853	10.4592	13.3948	14.6179
gi|149017071	rCG49332 [Rattus norvegicus]	EFDDPGQQVPDNPQGPSVSWK	14.53	1	1	0	0	14.3238	14.5025	13.4391	14.2671	0	14.1389	0	0	14.6156
gi|296193225	PREDICTED: LOW QUALITY PROTEIN: HMG domain-containing protein 3 [Callithrix jacchus]	EGSHAVTGXRPLPVR	19.09	0.523319	0.523319	14.5541	13.1023	13.1547	15.1221	12.9034	14.4094	11.026	14.8706	8.80606	8.84626	14.609
gi|6625022	immunoglobulin heavy chain variable region (CDR3) [Mus musculus]	LVKPGASVKMSCK	9.99	1	1	14.7346	0	14.9467	0	0	0	14.3988	0	0	0	14.6026
gi|47577787	olfactory receptor Olr1236 [Rattus norvegicus]	MASANDSTR	18.63	0.521079	0.521079	14.9573	15.8939	15.3875	15.6008	15.2576	12.5776	15.2045	15.4288	15.5287	15.5369	14.5907
gi|232764	Rho GAP=p21rho GTPase-activating protein [human, spleen, Peptide, 15 aa]	SPATA	16.53	0.26452	0.26452	15.3065	15.58	15.6215	15.5533	15.7067	15.4065	15.2066	15.8171	15.2318	15.1596	14.5851
gi|564381060	PREDICTED: tRNA methyltransferase 1-like isoform X1 [Rattus norvegicus]	EEGDGLEDCSTAGDIQVTR	12.81	1	1	12.5362	11.8205	0	0	0	0	0	13.2338	10.9669	10.8492	14.5806
gi|27544931	zinc finger protein 260 [Rattus norvegicus]	AFSGK	1.5	0.471581	0.471581	14.9195	15.854	15.0253	14.898	15.9805	16.0568	16.0561	14.9212	14.8104	15.9702	14.5781
gi|15315595	aristaless-related homeobox protein Arx [Cricetulus griseus]	ASSIAAXGSRPRSMP	11.9	0.831496	0.831496	15.2068	14.7173	12.9023	13.4502	13.4491	13.3245	14.8784	14.744	14.9193	14.8333	14.5757
gi|149252419	PREDICTED: ORM1-like protein 3-like [Mus musculus]	HNSLAR	7.43	0.988198	0.988198	15.5027	15.5751	15.699	15.1595	15.4111	15.218	15.5613	15.4173	15.4734	15.6824	14.5751
gi|315113509	Chain D, Crystal Structure Of Trim24 Phd-Bromo Complexed With H3(23-31)k27ac Peptide	XSAPA	3.77	0.697884	0.697884	14.8757	15.24	14.8612	14.7924	15.7325	14.8566	14.6924	15.9764	15.004	15.657	14.5742
gi|33859564	28S ribosomal protein S33, mitochondrial isoform 1 [Mus musculus]	SPLSEYALRMSR	17.87	0.958949	0.958949	14.4057	14.7716	14.614	14.4048	14.4849	14.7425	14.6184	15.0159	15.0334	15.0657	14.5709
gi|254221095	Chain A, Low Resolution, Molecular Envelope Structure Of Type I Collagen In Situ Determined By Fiber Diffraction. Single Type I Collagen Molecule, Rigid Body Refinement	GGXGSR	3.7	0.264207	0.264207	16.8983	12.9188	12.899	13.1273	14.0561	14.6755	13.3214	15.9466	13.3185	15.1894	14.5683
gi|281344931	hypothetical protein PANDA_015179 [Ailuropoda melanoleuca]	RALKENLSDHLR	3.44	0.778841	0.778841	14.5904	14.5714	14.8135	14.8735	14.7284	14.424	14.5777	14.515	14.483	14.5295	14.5604
gi|301766194	PREDICTED: receptor-type tyrosine-protein phosphatase T-like, partial [Ailuropoda melanoleuca]	NDEAFSSSQDVNGFTDGSR	13.01	1	1	13.1172	14.4953	14.2701	14.845	0	14.6245	0	14.6101	13.752	14.3924	14.5587
gi|221041286	unnamed protein product [Homo sapiens]	ATGVMMQYVENLK	16.06	0.690507	0.690507	16.8863	12.4806	12.2229	12.3575	17.1258	12.1338	11.9459	11.4847	11.5129	12.3521	14.5486
gi|73949156	PREDICTED: transcription initiation factor TFIID subunit 3 [Canis lupus familiaris]	DRDKGRR	6.36	0.388273	0.388273	14.23	14.0841	14.1677	14.2081	14.5521	14.4811	14.4299	14.5623	14.3397	14.3677	14.5441
gi|109096289	PREDICTED: AT-rich interactive domain-containing protein 2 [Macaca mulatta]	RPAEDNDRETVTGIPNK	15.69	0.0826898	0.0826898	15.3464	14.5402	14.5014	14.8433	13.8779	14.5806	14.61	14.5274	13.5671	14.4327	14.5384
gi|31560568	mothers against decapentaplegic homolog 2 [Mus musculus]	SAGGSGGAGGGEQNGQEEK	13.01	0.691637	0.691637	11.2755	15.4208	15.5587	14.6121	14.1592	15.0021	15.2514	14.0583	14.2062	14.7658	14.5252
gi|291393496	PREDICTED: H1 histone family, member O, oocyte-specific-like [Oryctolagus cuniculus]	AEGTGR	8.38	0.669264	0.669264	14.9487	14.6875	14.8917	14.9651	14.7465	14.8283	14.65	14.5762	14.5646	14.6462	14.5235
gi|40548403	mRNA-decapping enzyme 1B [Homo sapiens]	IAELMK	18.32	0.930232	0.930232	15.3423	15.2923	15.3264	15.3752	15.5446	15.4517	15.4827	15.5777	15.477	15.4075	14.5179
gi|119395750	keratin, type II cytoskeletal 1 [Homo sapiens]	QISNLQQSISDAEQR	52.98	1	1	15.3479	13.5104	16.156	11.5839	14.7638	0	0	12.419	12.1716	13.1979	14.5114
gi|73973888	PREDICTED: zinc finger protein 292 [Canis lupus familiaris]	LSGGGGGCVAELQR	17.74	0.891893	0.891893	14.4179	14.1944	16.1677	14.4008	14.5312	14.3911	14.3228	14.4872	14.3051	14.4884	14.5028
gi|2833354	RecName: Full=60S ribosomal protein L34	TPGNR	9.99	0.309987	0.309987	14.952	14.7776	14.7498	14.9055	14.7872	14.7002	14.7397	14.6714	14.5311	14.7525	14.4983
gi|301781644	PREDICTED: probable ATP-dependent DNA helicase HFM1-like [Ailuropoda melanoleuca]	LAYGSSQK	15.52	1	1	12.276	0	0	0	0	13.3807	0	9.47619	10.3854	9.81312	14.4929
gi|108863738	BRCA1 [Notiosorex crawfordi]	KGDLVIAXKTPEK	12.01	0.291944	0.291944	14.0243	15.4863	14.6875	0	14.2271	14.0763	0	10.5517	10.7929	14.2521	14.4835
gi|57619187	copper-transporting ATPase 2 [Ovis aries]	LQGVMR	6.89	0.697166	0.697166	15.6936	15.2893	15.5341	15.4378	15.4551	15.4877	15.3192	15.2927	15.298	15.1265	14.4828
gi|199025	microtubule-associated protein 4 [Mus musculus]	DMSPSAETEAPLAK	15.22	0.90761	0.90761	15.5751	15.9219	15.3297	15.3062	15.2759	15.0711	15.0546	15.151	14.9463	15.2019	14.4826
gi|62287510	RecName: Full=Cell cycle checkpoint protein RAD17	IVTIEANKNGGKITVPDK	14.95	0.538924	0.538924	13.6494	14.0972	15.2175	14.1879	14.1186	13.9666	14.9046	14.8223	14.5186	14.2761	14.4731
gi|14110407	heterogeneous nuclear ribonucleoprotein D-like isoform a [Homo sapiens]	AQRHVTAQQPSR	9.99	0.0615508	0.0615508	14.5011	14.5729	14.6799	14.6645	14.6085	14.3772	14.6364	14.5565	14.5607	14.4801	14.4625
gi|22090626	HECT domain protein LASU1 [Homo sapiens]	YAMMFAELK	25.4	0.978694	0.978694	13.9333	14.8518	14.3924	15.0129	13.8372	13.9833	13.9742	13.7199	14.5977	14.9008	14.4494
gi|128789	RecName: Full=NADH-ubiquinone oxidoreductase chain 5	MGNITK	5.8	1	1	11.8553	0	14.5235	14.1549	0	12.8054	13.0306	14.3168	13.9062	12.1616	14.448
gi|171846274	paladin [Mus musculus]	DKESLHENLR	16.44	0.286808	0.286808	14.9819	15.1463	15.1475	15.193	14.9061	15.0885	15.1471	15.1261	15.2122	15.1232	14.438
gi|109086987	PREDICTED: cytochrome b-c1 complex subunit 7 isoform 1 [Macaca mulatta]	MAGKQAVSASSK	18.95	0.765534	0.765534	14.461	14.696	14.5353	14.6135	14.4843	14.4428	14.4413	14.5423	14.4401	14.4757	14.4357
gi|34223252	CX3CR1 [Pan troglodytes]	IIQTLFSCKNHKK	13.02	0.656689	0.656689	14.1979	14.1266	14.4851	14.3249	14.2152	14.4377	14.0487	14.1946	14.2442	14.2378	14.4343
gi|114667527	PREDICTED: keratin, type I cytoskeletal 24 isoform 2 [Pan troglodytes]	CGLGGSSAQGFR	9.56	1	1	14.3675	14.3261	14.8859	14.324	14.5323	14.7753	15.3048	15.5351	13.8636	0	14.4341
gi|149634793	PREDICTED: nucleolar MIF4G domain-containing protein 1-like [Ornithorhynchus anatinus]	TGGPGR	4.12	0.0435827	0.0435827	14.81	14.554	14.8264	14.8774	14.8862	14.714	14.6793	14.6743	14.6544	14.5568	14.4068
gi|115496049	GMP reductase 1 [Bos taurus]	KHSGGVAEYRAPEGK	19.52	1	1	14.337	14.4435	0	14.5254	14.4689	14.4966	0	14.6051	14.4852	14.5017	14.3887
gi|2137816	TIF1 protein - mouse (fragment)	SAAAAR	15.9	0.121246	0.121246	14.8472	14.654	14.8454	14.9547	14.7616	14.7604	14.6752	14.6131	14.5929	14.5995	14.3871
gi|61675696	alkylated DNA repair protein alkB homolog 8 [Mus musculus]	GGIITSDIGDLTLSKR	15.58	0.312323	0.312323	14.628	14.4399	14.7842	14.699	13.9465	14.4959	14.1302	14.3217	14.0929	14.104	14.3669
gi|334327715	PREDICTED: zinc finger protein 420-like [Monodelphis domestica]	ASLHPR	7.04	0.216131	0.216131	14.4933	14.255	15.1563	14.3228	14.5226	14.4215	14.2898	14.4458	14.4013	14.1922	14.3602
gi|530393064	PREDICTED: sideroflexin-4 isoform X2 [Homo sapiens]	IAGTK	11.23	0.766382	0.766382	14.8077	15.4078	14.8909	14.8711	14.8148	14.65	14.6108	14.4566	14.7722	15.023	14.3588
gi|297683019	PREDICTED: centrosome and spindle pole-associated protein 1 isoform 1 [Pongo abelii]	DDPLEYCVSTR	15.01	0.737519	0.737519	14.5703	14.6904	14.8527	14.7071	14.351	14.1545	14.3402	14.1836	14.0083	14.252	14.346
gi|15777294	immunoglobulin mu heavy chain variable region [Homo sapiens]	VTMTRDTSTSTVYMELSSLRSEDTXVYYCAR	20.96	0.216494	0.216494	14.2571	13.432	13.2882	12.026	11.8545	11.8571	15.159	11.838	12.0779	11.7727	14.3285
gi|82880648	mitogen-activated protein kinase kinase kinase MLT isoform 1 [Homo sapiens]	SRNVVIAADGVLK	14.75	1	1	14.7336	14.8729	14.8051	14.6373	14.6911	14.6402	14.883	14.6733	13.1523	14.7506	14.3244
gi|301764847	PREDICTED: LOW QUALITY PROTEIN: polyadenylate-binding protein 4-like [Ailuropoda melanoleuca]	VMTDSGGK	10.15	1	1	0	0	0	0	0	0	0	0	0	0	14.2794
gi|47117045	RecName: Full=Low-density lipoprotein receptor-related protein 6	AGMDGSSR	16.94	0.481424	0.481424	12.1811	13.2465	0	11.465	12.8599	13.3456	13.3063	13.8436	13.5359	13.5125	14.2743
gi|148707311	RIKEN cDNA 4930455F23 [Mus musculus]	KILVERDGK	20.27	0.745972	0.745972	13.1781	14.4662	14.7635	12.3585	12.2743	12.7674	12.3335	15.5459	13.6313	14.2465	14.2659
gi|118601764	PTB-containing, cubilin and LRP1-interacting protein [Bos taurus]	TQSGCK	5.64	0.513927	0.513927	14.6037	14.2312	15.2987	14.663	14.5947	14.4881	14.3877	14.4265	14.2642	14.4266	14.2606
gi|26327361	unnamed protein product [Mus musculus]	CSPKYGSPKLQRR	16.14	0.290146	0.290146	15.8177	16.5142	15.8796	14.4914	14.4741	15.4202	15.1083	15.5683	15.5757	15.594	14.2522
gi|23308715	transcription factor SOX-5 isoform b [Homo sapiens]	AEEGGR	1.6	0.720756	0.720756	8.35849	14.5954	14.7364	14.6818	14.5083	14.5858	14.5047	14.4323	14.428	14.4083	14.233
gi|296481773	TPA: ATPase, aminophospholipid transporter-like, Class I, type 8A, member 2-like [Bos taurus]	SKPVALMFQVLSK	8.35	0.898064	0.898064	15.3622	12.1453	13.197	11.2729	11.7558	11.8759	10.9684	15.3462	12.4734	15.1968	14.2324
gi|62088300	Glutathione transferase zeta 1 variant [Homo sapiens]	QGGRGVVMVLEEEK	19.23	0.777462	0.777462	15.5363	13.7588	14.533	14.2469	13.5589	13.4655	16.399	14.1948	13.2594	13.159	14.2233
gi|45829807	Helicase (DNA) B [Mus musculus]	RITYR	13.98	0.549821	0.549821	15.2657	15.5553	16.0367	14.7904	14.4639	13.3709	14.9666	14.2455	14.3261	16.6341	14.215
gi|281338025	hypothetical protein PANDA_007564 [Ailuropoda melanoleuca]	MIHGMDLRAK	17.78	0.000264608	0.000264608	13.9296	14.0652	13.8584	13.9956	14.2556	14.0618	14.0023	14.0629	14.0137	14.5409	14.2084
gi|575657	apolipoprotein D [Mus musculus]	DILTSNGIDIEK	22.98	0.832435	0.832435	16.328	17.1118	16.4073	16.6464	11.6113	14.8146	12.1082	15.0495	15.9883	13.3436	14.195
gi|297478158	PREDICTED: LOW QUALITY PROTEIN: inositol-pentakisphosphate 2-kinase isoform X3 [Bos taurus]	HRVCR	2.98	0.173609	0.173609	14.9461	14.6218	12.1592	14.636	11.1309	11.4545	11.7937	11.1995	11.5154	11.9766	14.1926
gi|291390684	PREDICTED: URG7 protein [Oryctolagus cuniculus]	KLLSPEDLWSLGK	9.55	0.383663	0.383663	13.8526	10.6894	11.0749	10.8153	10.6284	14.6189	14.3942	9.95902	9.48034	9.80383	14.1884
gi|296220892	PREDICTED: DNA nucleotidylexotransferase [Callithrix jacchus]	MGTTRRAFLTELAR	19.35	0.963018	0.963018	14.6829	15.8927	14.6887	15.9012	15.3842	14.6169	15.2708	15.7646	15.2873	15.4116	14.183
gi|334326835	PREDICTED: LAG1 longevity assurance homolog 4-like [Monodelphis domestica]	ASPACH	5.13	0.680636	0.680636	14.007	14.2968	14.0764	14.1808	14.217	14.2438	14.1513	14.0627	13.9066	14.0339	14.1795
gi|50953792	serum albumin precursor [Elephas maximus]	VLDAFTPLVEEPQGLVK	46.49	0.486293	0.486293	15.5491	15.1684	11.2584	12.5121	11.5721	12.5496	11.2362	11.0162	10.636	11.4825	14.179
gi|548962050	uncharacterized protein LOC101926045 [Macaca fascicularis]	TILGDSVTNIMDPLY	9.23	0.951037	0.951037	13.0704	12.352	15.9671	11.7068	11.6937	11.9812	15.1756	10.588	10.2203	10.6814	14.1676
gi|148676500	cysteine conjugate-beta lyase 1, isoform CRA_b [Mus musculus]	LLGQEMDPLK	17.89	0.91245	0.91245	13.4323	14.6711	14.1104	14.6635	13.4146	13.5485	13.5128	13.6018	14.1047	14.4863	14.1627
gi|119610083	hepatocyte growth factor-regulated tyrosine kinase substrate, isoform CRA_c [Homo sapiens]	MESVVKNCGQTVHDEVANK	16.27	0.297095	0.297095	14.5759	15.4763	15.4235	15.3692	13.623	12.533	11.2788	13.5454	13.3406	14.5847	14.1589
gi|334330396	PREDICTED: uncharacterized protein KIAA1377-like [Monodelphis domestica]	MNLESNDNKPK	15.19	0.693631	0.693631	14.726	12.1016	12.0715	12.0553	14.1561	12.1303	12.0057	12.3032	14.2135	14.1903	14.154
gi|291402337	PREDICTED: hypothetical protein [Oryctolagus cuniculus]	SLTDVAPRPLDR	18.59	0.651662	0.651662	14.018	14.0447	14.0391	14.1403	14.0739	14.1938	14.1875	14.2362	13.8604	14.0727	14.1451
gi|37912500	dishevelled associated activator of morphogenesis 2 [Mus musculus]	MARADRFLYEMSR	15.91	0.301866	0.301866	14.1228	14.1667	14.6265	13.4083	13.6439	14.0643	13.9316	14.1137	13.0001	13.871	14.1185
gi|8217203	T-cell receptor alpha chain [Homo sapiens]	CSVNMDSYGQK	16.1	0.799704	0.799704	14.0197	13.8885	14.2501	14.4056	14.1592	14.1778	14.4785	14.2902	14.2073	14.2975	14.1045
gi|301776959	PREDICTED: kelch-like protein 21-like [Ailuropoda melanoleuca]	FYLLAHXXXYDR	21.23	0.632729	0.632729	15.9718	16.1556	16.2144	16.0337	15.5079	15.5358	14.6673	14.7275	14.8756	15.0917	14.1017
gi|25058301	ADCY7 protein [Homo sapiens]	HLDEALLLQVR	13.97	0.55836	0.55836	14.1291	13.9751	14.1835	14.2797	14.125	14.1409	14.241	14.1636	14.1129	14.1216	14.0749
gi|301760353	PREDICTED: LOW QUALITY PROTEIN: tetratricopeptide repeat protein 39B-like [Ailuropoda melanoleuca]	NGVGPELPVRFLGGGSLR	10.17	0.175203	0.175203	16.294	13.803	13.555	15.342	13.2904	13.5376	13.7217	14.9381	13.4634	13.4821	14.0426
gi|301785401	PREDICTED: LOW QUALITY PROTEIN: pleckstrin homology domain-containing family G member 7-like [Ailuropoda melanoleuca]	HLXEIR	8.55	0.845992	0.845992	13.9953	14.627	14.9544	14.0662	14.2812	13.9238	13.568	14.8807	14.6109	14.8059	14.0186
gi|113911595	interphotoreceptor retinoid-binding protein [Oligoryzomys moojeni]	LMGXQTAIEQAMKSR	10.01	0.560996	0.560996	16.8551	13.4554	13.4202	15.3672	0	15.2981	12.9291	13.0451	12.7967	14.3077	14.0152
gi|109730809	Zinc finger, RAN-binding domain containing 3 [Mus musculus]	ASMNK	3.35	0.119413	0.119413	14.5073	14.3763	14.3681	14.5334	14.4783	14.3466	14.2669	14.2657	14.2228	14.1506	13.9936
gi|118200350	coiled-coil domain-containing protein 66 [Mus musculus]	ARPVLEMAVSHGPK	9.94	0.688724	0.688724	13.7392	14.08	13.8891	13.8972	13.7412	14.0426	13.7363	13.804	13.5539	13.9753	13.9883
gi|287323900	suppressor of hairy wing homolog 4 [Rattus norvegicus]	DASVCEAAAAANR	16.17	0.522739	0.522739	14.0197	13.9526	14.1596	14.196	14.1069	14.1054	14.0163	14.0766	14.1059	14.0338	13.9863
gi|291388337	PREDICTED: NPAL2 protein-like [Oryctolagus cuniculus]	MAALAPAGPGDAASAALDELSR	4.22	1	1	0	13.6416	12.1412	0	0	0	12.8547	12.926	12.6972	13.0172	13.9802
gi|4506939	sonic hedgehog protein preproprotein [Homo sapiens]	GGGGGR	2.32	1	1	14.157	14.2349	14.2331	14.2039	14.0153	14.273	14.3317	14.2972	14.3106	14.2999	13.9753
gi|27502930	Glycerol kinase [Homo sapiens]	LGQLKIDISNIK	8.92	0.545225	0.545225	14.3155	14.5164	14.2762	14.6119	14.1117	14.2379	14.1426	14.4032	13.8085	14.3099	13.9582
gi|334348988	PREDICTED: protein FAM198A-like [Monodelphis domestica]	KMRLLAHGEVAGRAR	24.19	0.00280626	0.00280626	14.1654	14.0971	14.3658	14.1576	12.703	13.9863	13.2582	13.8098	13.0691	13.4142	13.9556
gi|332836103	PREDICTED: anoctamin-5 [Pan troglodytes]	LRDQLPSRHR	15.23	0.654808	0.654808	12.4546	12.7687	12.8056	13.1061	13.0824	13.3532	16.5238	16.9413	12.8469	12.6716	13.953
gi|221043926	unnamed protein product [Homo sapiens]	TPGKEAVAMEPYAK	17.58	0.871884	0.871884	14.4486	14.3179	14.1601	16.3896	14.4232	14.2342	14.3988	13.8368	14.4072	14.4923	13.9446
gi|112984180	NAD kinase 2, mitochondrial [Rattus norvegicus]	EDELRTVILEQ	22.9	0.0124568	0.0124568	16.4373	15.0567	12.1749	14.3288	14.9601	16.848	13.0986	16.6191	11.6739	11.7293	13.9156
gi|149030137	collagen, type IV, alpha 5 (predicted) [Rattus norvegicus]	GDPGDVLTLPGMKGEK	17.4	0.437949	0.437949	16.9145	15.529	16.2545	18.3317	18.0756	18.1149	18.0233	17.1694	18.182	18.6978	13.8952
gi|148709741	mCG124990, isoform CRA_a [Mus musculus]	RSSQLDALKK	12.72	0.937994	0.937994	14.2342	11.8758	11.3079	11.0501	12.2692	12.0485	10.8229	15.2731	11.4481	12.185	13.8877
gi|55742758	steroid 21-hydroxylase precursor [Sus scrofa]	ELGPGAAGSRVPYKDR	11.47	1	1	0	0	0	0	0	0	0	0	0	0	13.8858
gi|291390851	PREDICTED: glycerophosphodiester phosphodiesterase domain containing 3-like [Oryctolagus cuniculus]	AANPEMPR	15.13	0.46031	0.46031	13.5837	13.3615	13.6667	0	13.4265	13.7423	13.1562	13.1908	13.1074	13.2257	13.8838
gi|334314750	PREDICTED: WD repeat-containing protein 72 [Monodelphis domestica]	RSKTSNSSISGEGQMK	9.77	0.549011	0.549011	14.6657	14.6555	15.4949	15.4599	15.6115	15.3432	14.9748	13.6194	13.9889	14.4822	13.8826
gi|301791085	PREDICTED: LOW QUALITY PROTEIN: ras-related GTP-binding protein A-like [Ailuropoda melanoleuca]	SAESPPAPTPPSLR	12.82	1	1	14.504	14.1721	14.4553	14.2127	0	0	0	0	14.4624	14.305	13.8753
gi|19773341	immunoglobulin heavy chain variable region [Homo sapiens]	EMSSSGWSYHDSFGMDVWGQG	13.29	0.549052	0.549052	13.7945	13.6956	14.6554	13.5046	13.2642	14.5496	0	13.014	12.5959	12.9273	13.8728
gi|301777436	PREDICTED: cytochrome P450 2W1-like [Ailuropoda melanoleuca]	GPVADK	5.39	0.874711	0.874711	14.5806	14.7103	14.7715	14.7642	14.6869	14.8358	14.8074	14.7992	14.9125	14.7584	13.8712
gi|291396156	PREDICTED: chromosome 6 open reading frame 64-like [Oryctolagus cuniculus]	AGLAAQPSTSSQSAGASAKK	17.41	0.69374	0.69374	12.127	13.1696	13.2156	12.813	13.1429	13.8234	15.1757	15.2555	13.7204	13.8281	13.8699
gi|28856146	Bactericidal/permeability-increasing protein-like 3 [Mus musculus]	RHGKHPKSLFR	16.37	0.174531	0.174531	12.6405	12.8514	15.4767	12.2232	12.716	16.6436	12.4642	12.6475	12.8499	13.2325	13.8677
gi|148670332	mCG142769, isoform CRA_a [Mus musculus]	QIKDRVTMASAFR	10.79	0.873989	0.873989	13.8676	12.1824	11.4226	11.6643	11.8035	12.2405	14.338	14.4557	12.4329	12.2602	13.8304
gi|332214366	PREDICTED: LOW QUALITY PROTEIN: methylcrotonoyl-CoA carboxylase subunit alpha, mitochondrial [Nomascus leucogenys]	AGDFLMVMIAMK	34.04	0.901803	0.901803	14.5994	14.2137	16.1614	14.476	14.235	14.3968	14.1242	14.3061	14.2616	14.3907	13.8102
gi|40789031	KIAA1048 protein [Homo sapiens]	YFALLLPIRKMK	18.94	0.494591	0.494591	16.7224	16.5401	15.7726	16.7841	13.9591	16.1108	16.2925	16.627	16.2901	15.9693	13.8016
gi|75058787	RecName: Full=Keratin, type I cytoskeletal 15	VLDELTLTK	19.9	1	1	14.2165	15.2562	16.1006	14.7806	14.6403	0	0	15.859	14.3089	14.5449	13.7835
gi|301754998	PREDICTED: mannosyl-oligosaccharide 1,2-alpha-mannosidase IC-like [Ailuropoda melanoleuca]	TQPTGTREMATAAR	10.51	0.736752	0.736752	13.6494	13.5412	13.7072	13.773	13.8118	13.7327	13.6367	13.7856	13.5296	13.6795	13.7827
gi|126334502	PREDICTED: beta-1,3-N-acetylglucosaminyltransferase lunatic fringe [Monodelphis domestica]	NSIHMK	10.29	0.0863119	0.0863119	14.4913	12.7073	14.5197	12.3605	12.5332	9.39956	12.6801	13.4069	12.6626	14.8027	13.7822
gi|295054323	ovarian cancer G-protein coupled receptor 1 [Homo sapiens]	RSHGTQK	10.3	0.340749	0.340749	13.7213	12.9672	12.1022	11.9735	10.9488	13.8146	13.8884	8.99303	10.0214	9.19148	13.7815
gi|194227567	PREDICTED: monofunctional C1-tetrahydrofolate synthase, mitochondrial [Equus caballus]	TPQLQSK	12.23	0.747513	0.747513	11.0872	14.5626	14.9308	12.9247	13.1325	13.204	14.7696	12.7514	14.7507	10.4599	13.7595
gi|334326503	PREDICTED: voltage-dependent P/Q-type calcium channel subunit alpha-1A isoform 2 [Monodelphis domestica]	KENQGSGVPMSGPNLSTTRPIQQDMGR	14.52	0.900291	0.900291	13.5937	13.3926	15.0707	13.5979	13.7151	13.3355	13.4795	13.1032	12.926	13.003	13.7329
gi|335308739	PREDICTED: fer-1-like protein 6-like, partial [Sus scrofa]	TGAKGYLKCDISMTGK	10.26	0.394899	0.394899	16.1172	16.3858	15.7429	15.1671	14.9842	16.853	16.9381	16.1852	15.9537	16.2806	13.721
gi|222352122	soluble scavenger receptor cysteine-rich domain-containing protein SSC5D isoform 1 precursor [Homo sapiens]	APGKMPK	12.71	0.85009	0.85009	13.5171	14.4634	14.2716	13.4994	13.599	13.6506	13.1175	13.6317	13.7125	13.9642	13.7099
gi|296203046	PREDICTED: LOW QUALITY PROTEIN: nucleosome-remodeling factor subunit BPTF-like [Callithrix jacchus]	DSDAAK	11.66	0.492709	0.492709	14.0877	13.8323	14.086	14.2028	14.3154	14.0015	13.8964	13.9365	13.8347	13.8085	13.707
gi|148673027	sphingomyelin phosphodiesterase 2, neutral, isoform CRA_a [Mus musculus]	HPKDLGCCLLK	10.72	0.686562	0.686562	12.2382	12.7766	14.7908	14.4466	12.9932	13.1039	13.0948	11.7971	12.3292	14.7559	13.6659
gi|296196962	PREDICTED: SH3 domain and tetratricopeptide repeat-containing protein 1, partial [Callithrix jacchus]	SLGIFIDLQKREK	13.37	0.665298	0.665298	12.6011	15.0106	15.1584	14.0345	14.8734	13.6682	10.9894	14.6078	11.9334	14.5823	13.6469
gi|311256375	PREDICTED: sodium- and chloride-dependent betaine transporter isoformX1 [Sus scrofa]	KGGLMVGEKETHL	12.32	0.344326	0.344326	15.3864	15.5227	16.2553	15.9314	15.0851	12.0547	15.5949	15.6178	12.5266	14.8027	13.6457
gi|121583772	HMG box transcription factor BBX [Rattus norvegicus]	DSDGGR	13.71	0.617465	0.617465	13.8496	13.9223	14.0404	14.0521	14.2039	14.0528	13.9653	13.8565	13.8088	13.8086	13.6378
gi|149636217	PREDICTED: lymphotactin-like [Ornithorhynchus anatinus]	QICVSLTNQPIK	12.55	0.184449	0.184449	14.6285	16.2876	15.889	14.6258	14.5532	15.9565	12.6901	10.5078	14.3489	14.4785	13.6258
gi|149028721	roundabout homolog 4 (Drosophila), isoform CRA_a [Rattus norvegicus]	MSCRASGQPLPTIR	14.12	0.0877329	0.0877329	14.8543	11.3064	11.408	11.3592	14.9887	15.1047	11.3862	9.60206	10.1285	10.546	13.6217
gi|148694603	mCG114264, isoform CRA_b [Mus musculus]	ILAMSSR	15.48	0.363233	0.363233	12.2357	7.60247	8.33961	14.5138	14.2224	7.05436	6.21753	4.96173	2.47257	0.617571	13.619
gi|225007648	PREDICTED: ribonucleases P/MRP protein subunit POP1-like [Ailuropoda melanoleuca]	AMTNR	6.63	0.416745	0.416745	14.0262	14.0101	14.0552	14.125	14.1146	13.959	13.7758	13.9077	13.6978	13.7757	13.6021
gi|260779711	inducible T-cell co-stimulator [Mus musculus]	LFRERDVLCELTKTK	22.15	0.703718	0.703718	15.7047	16.6498	13.4937	16.0393	15.7898	16.2397	16.1621	15.882	16.3307	16.3834	13.5566
gi|110556629	transmembrane protein 145 precursor [Homo sapiens]	RLLPPLLLLLLSLPPR	29.8	0.420994	0.420994	15.5819	15.6036	15.8495	12.866	14.5148	13.0052	13.2612	15.1734	13.8702	13.1786	13.5231
gi|297479631	PREDICTED: vacuolar protein sorting-associated protein 13C isoformX1 [Bos taurus]	QSGSKEEMVLLPR	21.06	0.337387	0.337387	14.1558	13.8873	15.7652	15.9583	15.7493	13.3878	15.6253	15.6643	15.7368	15.8988	13.513
gi|291382918	PREDICTED: ankyrin repeat and sterile alpha motif domain containing 6 [Oryctolagus cuniculus]	HADIDK	12.35	0.36603	0.36603	14.5011	8.99769	10.4402	10.834	10.9831	9.70396	8.98311	13.7174	9.11155	8.81769	13.5022
gi|528078502	microsomal triglyceride transfer protein large subunit precursor [Mesocricetus auratus]	DILNFEMPSSKMIR	18.3	0.554802	0.554802	13.974	12.7952	12.5097	19.0031	14.0569	12.3297	14.8072	12.2759	12.1715	14.1272	13.4826
gi|41281951	transcription initiation protein SPT3 homolog isoform 2 [Homo sapiens]	YSLGDAR	14.69	0.429938	0.429938	12.801	12.932	12.8665	12.8523	13.0149	13.0438	12.9167	12.9918	12.9367	12.9038	13.4643
gi|332859190	PREDICTED: leucine-zipper-like transcriptional regulator 1 isoform 1 [Pan troglodytes]	MAGPGSTGGQIGAAALAGGAR	8.02	0.769211	0.769211	14.3215	11.9223	10.5037	11.0218	11.1796	11.8248	10.5474	11.4497	10.7907	11.4464	13.4553
gi|156523126	constitutive coactivator of peroxisome proliferator-activated receptor gamma [Bos taurus]	QVLSMSSDPESK	26.9	0.755967	0.755967	13.788	12.63	14.8196	12.943	12.8361	12.9579	13.0354	12.1458	12.5367	12.2692	13.4395
gi|41688299	transmembrane protein 7 [Sus scrofa]	AMGQNTEVWK	8.58	0.711295	0.711295	10.7119	13.4939	13.4166	12.8699	12.8552	13.372	12.8087	14.4041	13.4984	14.3146	13.411
gi|40557499	pregnancy-associated glycoprotein 6 [Odocoileus virginianus]	ENGSVLMFGGVDHSYYK	20.21	0.453033	0.453033	16.83	13.799	16.6665	16.8088	16.66	15.4005	16.7029	16.8394	16.645	16.8725	13.4002
gi|113199775	acyl-CoA synthetase family member 3, mitochondrial precursor [Mus musculus]	LMVSGSAALPVPLLEK	21.99	0.733957	0.733957	11.1013	16.0838	16.1999	15.6808	11.5198	12.2787	11.8455	9.44951	9.76211	14.8709	13.3934
gi|119610060	fascin homolog 2, actin-bundling protein, retinal (Strongylocentrotus purpuratus), partial [Homo sapiens]	RLGPA	4.86	0.941749	0.941749	16.0081	16.048	15.9573	15.7987	16.148	15.9888	15.9455	13.6455	13.5851	16.0283	13.3765
gi|119936324	CD1D antigen, d polypeptide [Bos taurus]	RFGGVLRMSGTGLR	12.35	0.763168	0.763168	14.4753	15.2898	15.1919	14.4687	15.1318	14.7966	14.1187	14.6131	14.4104	14.7578	13.3674
gi|297300028	PREDICTED: collagen alpha-1(XIV) chain-like [Macaca mulatta]	TQSLPTQPPTFPPTIPPAK	7.27	0.762274	0.762274	14.5724	14.1556	12.9109	13.2112	13.692	13.8505	12.6608	14.0393	14.0019	14.4447	13.3552
gi|73967688	PREDICTED: surfeit locus protein 2 isoform X2 [Canis lupus familiaris]	LTPGKGPGDR	4.42	0.548277	0.548277	13.9567	13.8036	13.775	14.1256	14.1694	14.0038	14.0533	13.6966	13.8042	13.8584	13.3475
gi|291409850	PREDICTED: rhomboid domain-containing protein 3 [Oryctolagus cuniculus]	GPGPP	1.32	1	1	14.5502	15.4266	15.0848	14.5275	15.3717	15.3736	15.2691	15.2522	12.5022	15.0955	13.3088
gi|1362823	Ig heavy chain V-J region - human (fragment)	GRFASSR	5.35	1	1	12.5993	0	0	0	0	0	0	9.66843	9.45952	9.61377	13.2605
gi|296199663	PREDICTED: kinetochore-associated protein DSN1 homolog [Callithrix jacchus]	LEIIDEKGPVMSK	18.93	0.681525	0.681525	14.6765	15.1835	15.6756	11.5231	11.7633	15.5381	14.8183	16.8602	12.312	15.065	13.2228
gi|39644957	PDXDC1 protein [Homo sapiens]	FSPLMTAAVLGTR	13.32	0.600906	0.600906	14.0586	13.8351	14.5837	14.1361	13.9426	14.1229	14.4664	14.3115	14.0229	14.4767	13.2107
gi|148699288	mCG22073 [Mus musculus]	RCWCSGHCPAASTVR	25.98	0.0139823	0.0139823	14.8141	14.5473	15.0492	14.6005	11.3335	14.3689	11.7318	14.183	12.7602	12.4547	13.2065
gi|332236897	PREDICTED: nck-associated protein 5 isoform 1 [Nomascus leucogenys]	HPAQLLHSSRMPSRR	15.54	0.0178063	0.0178063	15.2725	14.9943	15.5247	14.9956	13.7586	14.5884	14.0027	14.6392	13.8256	14.0183	13.1934
gi|119598687	calcium/calmodulin-dependent protein kinase II inhibitor 2, isoform CRA_b [Homo sapiens]	GALLVPGSEEGFQRR	6.73	0.384178	0.384178	16.6789	13.1585	13.262	14.1956	14.2623	15.4058	15.0109	16.4302	12.2643	12.7734	13.1924
gi|334321556	PREDICTED: nuclear autoantigenic sperm protein-like [Monodelphis domestica]	EMSPVAAVSPEAR	14.85	0.718191	0.718191	13.8099	13.9692	13.728	14.141	13.8107	13.877	12.8581	13.9893	16.592	13.9218	13.1781
gi|73947289	PREDICTED: myotonin-protein kinase isoformX1 [Canis lupus familiaris]	QPGAAFAP	12.46	0.796979	0.796979	11.8111	9.95067	16.9895	10.926	16.7211	9.86397	13.0436	13.227	10.7538	12.3327	13.1614
gi|109109389	PREDICTED: thymocyte nuclear protein 1 [Macaca mulatta]	LAGTSGSDKGLSGK	16.63	0.839375	0.839375	16.9857	17.2033	14.5049	12.7812	12.3744	16.8417	16.9559	14.6176	15.5349	12.9028	13.1288
gi|3445290	SURF-1, partial [Homo sapiens]	GTPGV	10.61	0.639605	0.639605	15.0576	15.331	15.1009	15.5152	15.468	15.3096	15.3541	15.3426	14.9804	15.2012	13.0753
gi|148695814	doublecortin domain containing 5 [Mus musculus]	QMMEVK	14.91	0.738923	0.738923	11.482	14.9964	8.95122	9.07596	9.43448	10.2572	10.5058	10.8137	10.281	9.86987	13.0104
gi|109462368	PREDICTED: prefoldin subunit 3-like isoform X1 [Rattus norvegicus]	MAAAQGGRGLEAGNGRR	13.81	0.854858	0.854858	13.4265	12.9258	11.6859	15.8863	10.1473	11.1402	10.6867	11.297	10.9652	16.5787	13.0094
gi|160707976	protein piccolo isoform 1 [Mus musculus]	STGPHPSAPAKTTAVKK	6.89	1	1	15.4391	15.5892	14.3195	0	0	13.5576	14.2118	14.9413	14.6332	14.8577	12.9087
gi|291398690	PREDICTED: hypothetical protein [Oryctolagus cuniculus]	EELESDMK	10.33	0.47261	0.47261	0	0	0	0	13.5331	13.562	12.6446	13.2167	13.1654	13.3741	12.8744
gi|555943863	gamma-tubulin complex component 3 isoform 3 [Homo sapiens]	LQFEEKKKQR	14.96	0.664214	0.664214	14.3083	15.5532	14.399	14.4157	14.3711	14.3146	14.3763	14.3901	14.3352	14.4414	12.8027
gi|149067969	rCG39353, isoform CRA_a [Rattus norvegicus]	EEMTPNGAGQARGGGGDGSR	16.66	0.138676	0.138676	14.2136	14.8487	15.7814	14.7569	15.7517	15.4948	15.1518	15.9286	14.6972	14.453	12.7757
gi|334333858	PREDICTED: polycystin-1 [Monodelphis domestica]	SGHRHLDGESAFHR	17.07	0.278371	0.278371	15.5212	15.0548	16.3366	15.9003	12.7758	16.5358	13.079	14.1692	12.7677	12.5025	12.7752
gi|334348591	PREDICTED: alpha-aminoadipic semialdehyde synthase, mitochondrial [Monodelphis domestica]	DAVIASNGSLPDKYK	18.95	0.890381	0.890381	13.3765	14.0454	11.8175	15.6913	14.0763	14.4256	15.5215	14.2461	14.0487	14.3267	12.7704
gi|23308551	BTB/POZ domain-containing protein KCTD7 isoform 1 [Homo sapiens]	GEKVRQAFLGLMPYYK	13.05	0.516861	0.516861	14.1679	13.1351	14.6666	12.9157	10.8899	11.724	13.0914	13.3659	13.0362	13.2576	12.7696
gi|114656515	PREDICTED: cytosolic phospholipase A2 zeta isoform 3 [Pan troglodytes]	MGALSTER	28.09	0.395922	0.395922	14.3753	12.0487	14.4042	11.707	11.1811	10.9831	14.5845	11.1335	14.4841	14.0006	12.7638
gi|34452707	bromodomain-containing protein 8 isoform 2 [Homo sapiens]	QAPGYKDVVK	14.46	0.395041	0.395041	13.9891	14.3384	14.2058	14.5837	13.7449	11.8974	13.9927	13.0741	14.5767	13.8939	12.7506
gi|227017	amyloid A protein	ITDLLRFGDSGHGAEDSK	8.22	0.898009	0.898009	14.6021	13.7875	13.4565	13.7258	13.3352	14.2631	14.4828	12.3628	15.8108	13.4452	12.741
gi|126337122	PREDICTED: putative GTP-binding protein 6 [Monodelphis domestica]	YIMGSGETFMQIQQR	14.81	0.736702	0.736702	14.585	14.4648	12.6445	15.1813	14.4156	14.3788	12.6853	14.9546	11.4836	11.7928	12.7244
gi|78365267	deleted in autism-related protein 1 homolog precursor [Bos taurus]	MEPRLGPK	12.89	0.530153	0.530153	14.6881	15.193	14.659	10.9402	14.5316	10.9746	14.6882	15.3741	11.8795	12.6713	12.6629
gi|126341467	PREDICTED: probable G-protein coupled receptor 158-like [Monodelphis domestica]	SPKPPFKGREFNR	10.96	1	1	12.6011	12.1408	11.8899	0	0	0	0	10.5984	15.3826	11.1611	12.631
gi|134085643	protein downstream neighbor of Son [Bos taurus]	GGGGGPAGARR	21.75	0.35471	0.35471	15.1773	9.1534	9.15123	15.1518	9.04546	9.68655	12.4391	6.55984	12.412	7.16206	12.6145
gi|5263147	SHIP-2 [Rattus norvegicus]	DDTGAK	9.69	0.280987	0.280987	13.853	13.8178	14.0657	13.9155	14.0661	13.8314	13.9321	13.3937	13.8882	13.8293	12.6023
gi|297278811	PREDICTED: heterogeneous nuclear ribonucleoprotein A1-like [Macaca mulatta]	EDGNIMNIVRFSLGPGGR	15.82	0.8755	0.8755	14.2697	13.6454	14.0049	15.234	14.6698	13.947	15.2709	13.264	14.7672	13.6223	12.5874
gi|296216812	PREDICTED: centrosomal protein KIAA1731 [Callithrix jacchus]	SGLVSSSSLPMVVK	13.68	0.0542563	0.0542563	14.7845	12.1943	11.4266	11.2759	11.4428	14.8216	14.7061	11.0751	11.094	11.4098	12.5492
gi|296224121	PREDICTED: latent-transforming growth factor beta-binding protein 1 isoform 1 [Callithrix jacchus]	SKVPLETQSGGGSR	12.66	0.0332267	0.0332267	15.0842	15.1991	14.7616	15.1849	11.1247	11.9794	13.3448	14.4661	14.5746	15.0538	12.4954
gi|334331086	PREDICTED: protocadherin-23-like [Monodelphis domestica]	VLSQTLHK	6.84	0.407927	0.407927	13.2601	12.7885	12.3522	10.961	13.3816	10.8614	13.3875	12.4928	11.775	12.3901	12.4632
gi|118151364	leucine-rich repeat-containing protein 17 precursor [Bos taurus]	ASPGGARNR	16.92	0.105587	0.105587	15.4121	13.7444	14.2211	14.2004	14.6614	13.9845	13.9584	14.1282	12.3806	13.831	12.4383
gi|25282453	translation initiation factor eIF-2B subunit alpha [Rattus norvegicus]	FSVYITESQPDLSGK	3.32	0.468031	0.468031	16.2944	11.5549	12.0152	11.4616	11.423	10.7956	10.632	10.2617	10.3395	10.4564	12.4276
gi|219521613	Carboxypeptidase, vitellogenic-like [Mus musculus]	KSMVSPFPGMNDK	6.41	0.778711	0.778711	14.2275	15.0795	15.2859	14.9058	11.0473	14.4205	14.3988	14.7637	14.131	14.6712	12.4074
gi|209417934	nephrocystin-4 [Canis lupus familiaris]	GPQGACR	10.23	1	1	16.7762	0	15.5182	15.7352	0	0	0	18.55	18.5828	18.4596	12.3802
gi|334319637	PREDICTED: A disintegrin and metalloproteinase with thrombospondin motifs 17 [Monodelphis domestica]	DSSKKSINNDWK	10.87	0.974103	0.974103	16.5482	12.7729	15.1261	12.7393	12.3025	12.9167	0	14.9328	12.1883	12.5521	12.3114
gi|375065878	DNA-dependent protein kinase catalytic subunit [Bos taurus]	VCLDIISKMMAR	11.19	0.523959	0.523959	14.728	12.4775	12.3794	12.5175	14.6218	12.7201	14.6231	11.3483	11.4626	14.8496	12.2268
gi|126131102	fibrocystin isoform 1 precursor [Homo sapiens]	FFARGPSPSLVGK	12.92	0.769879	0.769879	13.6549	13.839	14.5358	14.5243	14.1051	14.3611	14.3931	13.4946	14.0396	14.144	12.2172
gi|85719322	phenylalanine--tRNA ligase, mitochondrial isoform 2 [Mus musculus]	MEAVKLVEFDLK	7.84	0.325088	0.325088	13.6948	15.4253	15.4644	13.9899	14.3906	12.8248	14.2327	14.0811	9.74004	10.8316	12.2107
gi|54607171	keratin, type II cytoskeletal 6A [Mus musculus]	SLDLDSIIAEVK	79.22	0.138315	0.138315	15.1354	14.1965	16.6826	12.4481	11.0514	11.6478	11.2444	11.1386	13.1112	14.597	12.1754
gi|301771284	PREDICTED: atherin-like [Ailuropoda melanoleuca]	MKERPAFRAMR	11.55	0.680214	0.680214	14.1924	14.7556	14.3521	14.2879	10.8983	10.9689	14.9149	10.8452	10.6621	10.2107	12.1505
gi|21729795	arachidonate 12-lipoxygenase, epidermal-type [Mus musculus]	RNVYR	11.28	0.244658	0.244658	15.2163	14.9369	15.0599	11.2357	10.6941	14.8575	14.9956	14.7793	11.1836	14.7264	12.0542
gi|149042426	similar to hypothetical protein FLJ14503 (predicted) [Rattus norvegicus]	GRGATSVSSGGLGSPLR	10.41	0.699048	0.699048	14.8968	16.0228	15.5113	9.89255	11.1392	11.5434	10.9405	9.60389	9.7083	14.7927	11.9171
gi|334330418	PREDICTED: LOW QUALITY PROTEIN: cytoplasmic dynein 2 heavy chain 1-like [Monodelphis domestica]	QETARVMSCSVDSLK	8.87	0.888459	0.888459	14.9887	15.8648	12.1351	16.0915	10.9197	11.3518	10.6812	11.0968	10.5715	10.9764	11.7937
gi|149640838	PREDICTED: mcKusick-Kaufman/Bardet-Biedl syndromes putative chaperonin [Ornithorhynchus anatinus]	IPVDFSR	14.92	0.782681	0.782681	14.0965	15.809	15.1917	9.64301	10.3471	11.0109	9.58518	10.5562	10.2872	15.3392	11.5695
gi|24415998	structural maintenance of chromosomes protein 6 [Mus musculus]	MADSQR	5.78	0.241418	0.241418	13.2305	11.5388	10.7819	10.7285	10.644	10.4552	13.5201	14.168	14.0012	13.9225	11.5641
gi|301781006	PREDICTED: LOW QUALITY PROTEIN: interferon-induced GTP-binding protein Mx2-like [Ailuropoda melanoleuca]	NIIHKEVSIYEK	13.76	0.198317	0.198317	13.8298	17.4911	15.8229	10.916	10.4488	17.6548	9.95484	10.392	10.3564	10.8871	11.3244
gi|296478151	TPA: seven in absentia 1A-like [Bos taurus]	RRPGGSR	5.61	0.133325	0.133325	15.9874	10.3006	10.9857	10.7756	8.8666	10.616	9.55469	16.1536	15.6922	9.20503	11.2135
gi|119621597	hCG1809696 [Homo sapiens]	GERETRKHFGSM	6.58	0.665222	0.665222	14.3905	14.458	14.9262	14.8566	13.398	14.4472	14.7502	14.4318	14.4162	14.6441	10.8426
gi|22001983	RecName: Full=SH3 and multiple ankyrin repeat domains protein 3	QGLPGPEK	3.14	0.652918	0.652918	13.3718	9.51509	7.77546	9.06763	14.7072	10.1064	9.25665	14.8598	10.1869	10.2118	10.6264
gi|9929236	T-cell receptor beta chain [Homo sapiens]	KRRTGGNTEAFFGQ	15.96	0.0632767	0.0632767	14.9526	14.8871	14.7131	15.024	10.0781	15.0854	15.1619	10.2451	10.3412	14.7542	10.4834
gi|124487341	selenocysteine insertion sequence-binding protein 2-like [Mus musculus]	SLSESTATMLWKAK	20.56	0.279974	0.279974	11.5131	11.5685	15.6205	10.927	11.3436	16.5989	9.82196	10.6931	10.0259	10.7258	10.4193
gi|301762388	PREDICTED: peroxisomal acyl-coenzyme A oxidase 3-like [Ailuropoda melanoleuca]	LAISIALR	20.52	0.557981	0.557981	11.5587	10.2066	8.75244	9.9757	11.0733	11.2995	15.3002	8.85221	9.34143	9.42304	10.3428
gi|114145561	keratin, type II cytoskeletal 8 [Mus musculus]	SLNNKFASFIDK	54.73	0.0649364	0.0649364	15.6865	16.484	17.2581	17.206	16.1295	15.6942	15.2681	15.8476	15.6498	16.2591	9.339
gi|11125768	eukaryotic translation initiation factor 2-alpha kinase 1 isoform a [Homo sapiens]	DGGVG	9.6	1	1	12.8332	15.1315	14.9922	14.8891	4.62937	4.43213	4.56229	4.56809	3.39549	4.14833	5.80659
gi|14389305	mesothelin precursor [Rattus norvegicus]	ACPPGK	7.18	0.997926	0.997926	15.9606	15.8312	15.793	15.7067	15.5843	15.7212	15.6152	15.4216	15.3852	15.2499	4.84142
gi|2065165	collagen alpha-1(XIV) chain [Equus caballus]	APRGK	3.24	0.598797	0.598797	14.1474	14.1247	14.1068	14.3054	14.2348	14.1783	14.1259	14.1555	14.1047	13.9789	4.46591
gi|62088498	chitinase 3-like 1 variant [Homo sapiens]	HGMGPGPG	3.78	0.436002	0.436002	15.584	15.2366	15.8054	11.8353	11.8121	15.3072	12.4593	12.2616	12.1795	12.2538	3.94122
gi|108863651	BRCA1 [Suncus etruscus]	VDLAXVQNSPEKK	22.42	1	1	16.7621	0	17.2717	0	0	16.9199	0	10.9682	16.4278	16.9079	0
gi|109116535	PREDICTED: EF-hand calcium-binding domain-containing protein 3 isoform X2 [Macaca mulatta]	IAIMK	8.49	1	1	0	0	0	14.7059	0	0	0	14.7737	14.4993	0	0
gi|109480517	PREDICTED: TBC1 domain family member 15 isoformX2 [Rattus norvegicus]	QMIFRGGLSHSLR	19.16	1	1	0	0	0	0	17.2181	0	0	0	0	0	0
gi|109511562	PREDICTED: RNA-binding protein FUS-like [Rattus norvegicus]	GGRGQGGPMGHGGYGGGGSGGGGR	15.77	1	1	13.4282	0	13.8906	0	0	0	0	0	0	0	0
gi|109715823	tRNA-splicing endonuclease subunit Sen2 [Bos taurus]	SLAALSRVSVSVSK	10.64	0.785865	0.785865	12.891	14.7891	14.4682	12.7258	14.2155	12.6007	12.8438	12.749	13.9149	12.871	0
gi|112983648	cGMP-inhibited 3',5'-cyclic phosphodiesterase B [Mus musculus]	SASTAEEKVPVIRPR	14.29	1	1	0	0	0	13.2527	0	0	13.1199	13.2166	12.9926	13.2472	0
gi|11321583	succinyl-CoA ligase [ADP-forming] subunit beta, mitochondrial precursor [Homo sapiens]	GTFESGLK	8.94	1	1	0	0	0	14.3595	0	0	0	0	0	0	0
gi|114667932	PREDICTED: rRNA methyltransferase 1, mitochondrial [Pan troglodytes]	SEGLSMAQHPGLSSGPEK	8.71	1	1	0	0	0	0	0	0	0	15.0422	0	0	0
gi|11527773	2'-5' oligoadenylate synthetase 3 [Homo sapiens]	KLQPRKEFVEK	6.66	1	1	0	0	0	0	15.5067	0	0	0	0	0	0
gi|116063546	collagen alpha-1(XXVII) chain precursor [Mus musculus]	GRPGPK	9.66	1	1	16.4703	15.7372	16.7468	0	16.7451	16.852	16.6167	16.7999	16.6407	16.727	0
gi|1170272	RecName: Full=Hepatocellular carcinoma protein HHCM	NDQVGIAPLETNHQDKAVSGWANR	14.17	1	1	15.1717	0	0	15.0547	14.6938	15.235	15.2493	15.3378	15.0901	15.0649	0
gi|119585104	hCG1817686 [Homo sapiens]	SMKPVSFTHGRRR	21	1	1	15.8289	15.9997	0	0	0	0	15.157	15.2383	0	0	0
gi|119589354	fibrillin 3, isoform CRA_c [Homo sapiens]	LCPHGSGYTAEGRDECR	20.69	1	1	0	0	0	15.5166	0	0	0	15.2006	14.9322	0	0
gi|119590444	lysosomal trafficking regulator, isoform CRA_e [Homo sapiens]	EEQGKKEGDTSVNENQDLNR	17.1	1	1	12.9962	15.6605	15.5714	0	0	0	0	0	15.3492	14.6936	0
gi|119604336	hCG1800724 [Homo sapiens]	GAGTMSAVRDWQFSTDNPHR	9.12	1	1	0	0	0	0	0	13.9068	0	0	0	0	0
gi|119621204	hCG2041957 [Homo sapiens]	SLRKMSMPNNSATAPSAQMGVVSK	10.73	1	1	0	0	15.3934	0	0	0	0	0	0	0	0
gi|125719165	cadherin EGF LAG seven-pass G-type receptor 3 precursor [Mus musculus]	EPVFMR	12.26	1	1	14.3023	14.0546	13.8117	14.1359	0	14.1501	0	14.154	14.1395	14.2755	0
gi|126277218	PREDICTED: chondroitin sulfate synthase 1 [Monodelphis domestica]	NDPSYGK	5.99	1	1	12.1455	13.1456	0	12.8884	0	13.0582	13.0632	13.1136	13.0537	12.9318	0
gi|126306467	PREDICTED: podocin-like [Monodelphis domestica]	SDKKDQR	14.16	1	1	0	0	0	0	0	0	0	0	0	0	0
gi|126307744	PREDICTED: nucleoporin 210kDa-like [Monodelphis domestica]	MGRKFTSTPR	12.44	1	1	0	0	0	0	0	0	0	0	0	14.8345	0
gi|126320905	PREDICTED: 3-ketodihydrosphingosine reductase-like [Monodelphis domestica]	AVITTMK	5.04	1	1	0	0	0	0	0	0	15.1927	11.7638	13.1513	0	0
gi|126322302	PREDICTED: fer-1-like protein 6 [Monodelphis domestica]	DKMFKK	26.85	1	1	13.2876	13.5179	13.6104	13.4819	0	0	14.671	15.0495	14.7768	13.8036	0
gi|126329078	PREDICTED: vacuolar protein sorting-associated protein 13D isoform 2 [Monodelphis domestica]	GTMKTPKRR	6.74	1	1	0	0	0	0	0	0	0	0	0	0	0
gi|126336837	PREDICTED: NF-kappa-B-repressing factor-like [Monodelphis domestica]	EDNIGNQLLRKMGWMGGGLGK	17.22	1	1	0	0	0	0	0	14.6996	0	0	0	0	0
gi|126337128	PREDICTED: gamma-aminobutyric acid receptor subunit alpha-5-like [Monodelphis domestica]	NLLLFCISMNLASHFGYSQMPTSSAK	11.57	1	1	18.0741	0	10.7895	0	0	0	0	0	16.1508	15.1673	0
gi|126343671	PREDICTED: myotubularin-related protein 8-like [Monodelphis domestica]	AIMDAGIFLVKAVK	22.52	0.384968	0.384968	16.4961	13.5373	16.4709	11.8498	18.0475	15.8874	15.8952	12.5419	15.5817	13.7888	0
gi|13385846	MANSC domain-containing protein 1 precursor [Mus musculus]	GLVTYR	10.7	1	1	15.4536	16.0316	15.2898	0	0	15.3809	15.4462	15.7783	15.4185	15.3766	0
gi|13543149	Papln protein [Mus musculus]	GTGAEAGGHR	6.51	0.0450159	0.0450159	9.49767	0	0	0	12.6916	12.5274	12.4771	12.3508	10.0607	9.77279	0
gi|13543875	TDP1 protein [Homo sapiens]	RKISPVKFSNTDSVLPPK	18.97	1	1	0	0	0	0	0	0	0	0	0	0	0
gi|146332153	potassium voltage-gated channel subfamily F member 1-like protein [Callithrix jacchus]	HELELMELNSSSGGEGKTGGSR	21.11	1	1	0	0	0	0	0	14.0188	0	0	0	0	0
gi|148225760	uncharacterized protein LOC209005 [Mus musculus]	REESTSESK	12.76	1	1	17.5364	0	0	0	0	0	0	0	0	0	0
gi|148612872	integral membrane protein GPR137B [Mus musculus]	KVIVSVR	26.53	0.275955	0.275955	14.9252	14.6478	14.8124	14.6657	14.9234	14.8076	14.7796	14.5642	14.6467	14.698	0
gi|148670831	zinc binding alcohol dehydrogenase, domain containing 1, isoform CRA_i [Mus musculus]	VKETMAKGLENMGVAFQSMMT	10.39	1	1	0	0	14.7024	0	0	0	0	0	0	0	0
gi|148674630	mCG145065 [Mus musculus]	LSSAMKGVKPPK	7.59	1	1	0	0	0	0	0	0	0	0	0	0	0
gi|148677036	receptor transporter protein 3 [Mus musculus]	AADVAK	0.85	1	1	12.0296	14.8685	15.5511	0	14.1061	0	14.0204	14.9616	13.6889	14.0883	0
gi|148696292	hypothetical protein 9430083I22, partial [Mus musculus]	LASST	12.18	0.636779	0.636779	15.7546	15.723	15.8775	15.817	15.8349	15.8612	15.7747	15.8253	15.7067	15.7425	0
gi|148700516	doublecortin domain containing 2a, isoform CRA_d [Mus musculus]	MPAHPLANSLRKVKPVIHSR	31.39	0.148712	0.148712	16.4829	0	0	0	0	16.4144	16.5901	14.8765	16.1229	13.1033	0
gi|148708871	mCG7852 [Mus musculus]	KNTPISAMGDAGKGAMAGGEPSQMEK	16.75	1	1	0	0	0	0	14.8131	15.2237	15.0313	15.3176	0	15.6383	0
gi|1487948	ribosomal protein L4 [Canis sp.]	KPVVGKK	10.26	1	1	0	14.8641	0	0	0	0	0	9.59735	7.58165	0	0
gi|148922889	PREDICTED: structural maintenance of chromosomes protein 4 [Monodelphis domestica]	KTAIR	3.82	1	1	0	0	0	0	0	0	15.0826	15.034	0	0	0
gi|149023166	rCG27155, isoform CRA_b [Rattus norvegicus]	NSVASSPGSR	8	1	1	0	0	0	0	0	0	0	16.0836	0	0	0
gi|149034134	similar to RIKEN cDNA 4930442L21 [Rattus norvegicus]	SPSTS	10.09	0.998498	0.998498	15.6272	15.6427	0	0	15.6623	15.6543	15.5213	15.7374	0	15.4392	0
gi|149035282	TXK tyrosine kinase, isoform CRA_a [Rattus norvegicus]	DQTERLLRQEAKEGAFIVR	11.09	1	1	0	14.205	0	0	0	0	0	0	0	0	0
gi|149043994	a disintegrin and metallopeptidase domain 6 [Rattus norvegicus]	RLNLNTGPPLSRTEYANGTPR	15.76	1	1	0	0	0	0	0	16.323	0	16.2054	15.7075	0	0
gi|149051297	meningioma expressed antigen 6 (coiled-coil proline-rich) (predicted), isoform CRA_b [Rattus norvegicus]	SYNMPSLDKVDGPVSSEMESSR	28.73	0.272171	0.272171	17.4244	0	17.2752	15.0924	17.3658	17.5991	14.6963	17.5183	17.3268	17.6271	0
gi|149059825	rCG58713 [Rattus norvegicus]	SVVCGR	1.31	1	1	0	0	0	0	14.3058	0	0	14.0098	0	13.6181	0
gi|149066423	rCG63699 [Rattus norvegicus]	HLTLRRTEGPK	15.39	0.623153	0.623153	14.1087	0	0	0	0	14.2675	14.2261	14.3276	13.9266	0	0
gi|149408933	PREDICTED: WD repeat-containing protein C2orf44 homolog [Ornithorhynchus anatinus]	SDGTM	7.52	0.223766	0.223766	15.811	0	0	0	16.1116	15.9051	0	8.20476	8.8094	0	0
gi|149640554	PREDICTED: CASP8-associated protein 2 [Ornithorhynchus anatinus]	SMLGGQSGKPNPDK	28.03	1	1	9.38529	0	15.4875	15.1863	0	0	0	15.2465	14.9813	15.2457	0
gi|149691737	PREDICTED: UPF0258 protein KIAA1024 homolog [Equus caballus]	MDCKDCPQFVPASEPNFLLGVSKELK	10.51	1	1	0	0	0	0	0	0	0	0	0	0	0
gi|149732054	PREDICTED: suppressor APC domain-containing protein 1 isoform X1 [Equus caballus]	FSPHPLNKANSCATKDWK	16.39	1	1	14.834	14.8417	15.0717	14.949	0	0	0	14.2774	0	0	0
gi|149737471	PREDICTED: ATP-dependent RNA helicase DDX24 isoform X1 [Equus caballus]	KKMEASQGTTPKGPK	18.45	1	1	14.0709	13.8234	15.134	15.6448	14.9068	14.8838	14.8163	14.9434	15.1129	15.0543	0
gi|149751255	PREDICTED: DNA-binding protein RFX5 isoform X1 [Equus caballus]	GMVLAQGQEVGAVSRGGRGPSSRHAK	10.53	1	1	14.5335	0	0	0	0	13.1598	0	14.9881	0	0	0
gi|149758084	PREDICTED: plasma protease C1 inhibitor [Equus caballus]	NLESVLSYPMNFACVHQTMK	7.89	1	1	15.9062	0	0	0	0	0	0	0	0	0	0
gi|153791893	zinc finger BED domain-containing protein 4 [Homo sapiens]	EAMVSR	12.46	1	1	10.0872	0	15.8496	0	0	0	15.7869	16.0926	15.4588	0	0
gi|156121261	leucine-rich repeat flightless-interacting protein 1 [Bos taurus]	MTKEELNALKATGDGALDIR	15.29	1	1	0	0	0	0	0	0	0	15.9639	0	0	0
gi|157276281	apolipoprotein B, partial [Suncus montanus]	IHLPIXR	9.69	0.30593	0.30593	0	12.4184	0	12.4255	12.606	0	12.4958	11.9756	11.6695	11.9532	0
gi|169410935	MCF.2 cell line derived transforming sequence-like isoform b (predicted) [Callicebus moloch]	VGPKK	1.04	1	1	14.1134	13.9855	14.1738	14.2511	14.0377	14.5896	0	14.0785	14.004	14.0344	0
gi|171905594	T-cell receptor beta chain [Monodelphis domestica]	SSTLTVTDLGPK	15.39	1	1	0	0	0	15.4177	0	0	0	0	0	0	0
gi|182406776	CD18 [Cervus elaphus canadensis]	GCAADDIMDPRSLAETR	7.74	0.958941	0.958941	14.5798	15.4183	14.4061	14.9795	15.0703	14.6852	14.2096	0	0	15.0077	0
gi|182639267	RecName: Full=Mitochondrial intermediate peptidase	HYQTGQPLPKNMVSRLCESKK	11.55	1	1	0	0	14.4028	14.2905	0	0	14.2768	0	14.2709	14.2115	0
gi|185678	immunoglobulin heavy chain, partial [Homo sapiens]	DPSGGR	6.63	1	1	14.8962	15.0844	0	15.2882	0	0	15.1705	15.2977	15.057	15.0693	0
gi|188011284	translation termination factor 3 [Urocitellus parryii]	GAPVEPSK	9.81	1	1	0	15.9735	16.1115	0	0	15.6253	0	15.6675	15.5897	0	0
gi|194217923	PREDICTED: olfactory receptor 1044-like [Equus caballus]	KVVIYR	10.38	1	1	0	0	0	0	0	0	14.4939	0	0	0	0
gi|194306545	ribonuclease 3 [Mus musculus]	NTMRREVTVELSSQGFWK	7.85	1	1	0	0	0	0	0	0	0	0	0	0	0
gi|19773024	immunoglobulin heavy chain variable region [Homo sapiens]	VTMSVDTSKNQFSLR	8.7	1	1	14.7544	13.1518	12.8927	12.3252	14.851	14.9975	0	14.9473	14.8866	14.9292	0
gi|201885	T-cell receptor beta [Mus musculus domesticus]	VTQSPRNKVAVTGGK	15.91	0.910584	0.910584	13.4115	0	0	0	13.674	14.0909	12.7129	15.4158	15.1061	15.2742	0
gi|21903354	epithelial lens deoxyribonuclease I [Bos taurus]	EPAVVKXSSHSTKVK	9.1	1	1	0	0	0	14.5312	14.5401	0	0	11.1596	9.77485	14.734	0
gi|224994242	transmembrane gamma-carboxyglutamic acid protein 4 precursor [Mus musculus]	SMSLPSH	13.28	1	1	17.2867	15.3116	16.9549	14.2597	0	0	17.0053	16.7583	11.6765	12.1822	0
gi|225086	T cell receptor beta B/C61	CASSAR	9.23	1	1	0	0	15.9584	0	0	0	0	0	0	0	0
gi|226346	dystrophin related 13kD protein	IEQYATPLAQMER	10.62	1	1	15.4035	0	15.5615	0	0	0	15.58	12.9093	12.495	15.5865	0
gi|227496837	L-aminoadipate-semialdehyde dehydrogenase-phosphopantetheinyl transferase [Mus musculus]	DAKAALAGRLMIR	9.24	1	1	13.9685	0	0	0	0	0	0	0	0	0	0
gi|229552	albumin	DAIPEDLPPLTADFAEDKDVCK	59.1	1	1	0	0	0	19.5022	0	0	0	0	19.0408	18.4589	0
gi|23958782	C2orf67 protein [Homo sapiens]	GNLAENK	8.95	1	1	0	18.9917	0	0	0	0	0	0	0	0	0
gi|246580	zona pellucida-binding protein, AWN-1=C12 fragment [swine, sperm, Peptide Partial, 22 aa]	IXGGISL	6.65	1	1	0	0	0	0	0	0	0	0	0	0	0
gi|253970502	RNA-binding protein EWS isoform 3 [Homo sapiens]	GGPGGPPGPLMEQMGGRRGGR	16.55	1	1	0	0	0	0	0	0	0	0	0	0	0
gi|254944696	olfactory receptor family 5 [Pteropus rayneri]	MLDNILNKDK	11.39	1	1	0	0	0	0	0	0	18.7243	0	0	0	0
gi|257196280	coiled-coil domain-containing protein 159 isoform 1 [Mus musculus]	SGSYPPA	13.81	1	1	0	0	0	0	0	0	0	0	0	0	0
gi|26343217	unnamed protein product [Mus musculus]	GAEDIHSR	3.3	1	1	15.0858	0	0	0	0	0	0	0	0	0	0
gi|281344436	hypothetical protein PANDA_008859 [Ailuropoda melanoleuca]	AQGPGHR	2.59	1	1	0	0	13.7065	0	0	0	0	13.9322	0	0	0
gi|281344438	hypothetical protein PANDA_008862 [Ailuropoda melanoleuca]	PAGRPLR	12.47	1	1	0	0	0	0	0	0	0	0	0	0	0
gi|281344878	hypothetical protein PANDA_015491 [Ailuropoda melanoleuca]	GDRGVVGEPGPKGEQGSSGEEGEAGER	18.55	1	1	0	0	15.9102	0	0	0	0	0	0	0	0
gi|281345539	hypothetical protein PANDA_012200 [Ailuropoda melanoleuca]	GGVEAAR	13.41	1	1	0	0	0	0	13.8791	0	0	10.8286	16.1224	10.2448	0
gi|281349267	hypothetical protein PANDA_011817 [Ailuropoda melanoleuca]	GAGSREAR	11.92	1	1	15.1633	14.8407	15.5564	14.9845	14.9315	15.3306	15.089	15.0679	14.9544	15.0144	0
gi|291385150	PREDICTED: olfactory receptor, family 8, subfamily H, member 1-like [Oryctolagus cuniculus]	ALITGCYMIGFMDSSINMLGMSK	20.55	1	1	0	0	17.2134	0	0	0	0	13.0544	0	17.1677	0
gi|291386001	PREDICTED: coiled-coil domain containing 110 [Oryctolagus cuniculus]	SRPLPPDVK	34.91	0.776447	0.776447	13.5355	13.888	13.8312	13.7974	13.9048	13.5707	15.9146	16.2842	13.2601	13.3262	0
gi|291386273	PREDICTED: non-SMC condensin I complex, subunit H [Oryctolagus cuniculus]	ALSMSLPK	16.59	1	1	0	0	0	0	0	15.5802	0	15.2102	14.4781	0	0
gi|291390853	PREDICTED: mitogen activated protein kinase 3-like [Oryctolagus cuniculus]	EIQILLRFSHENVIGIRDILR	17.16	1	1	0	15.6654	0	0	0	0	0	0	0	0	0
gi|291391309	PREDICTED: pendrin [Oryctolagus cuniculus]	GFLPPSLPPVSLFSK	10.75	1	1	13.9065	0	15.0657	0	0	0	15.0452	12.9206	12.323	12.7789	0
gi|291394130	PREDICTED: l(3)mbt-like 4 [Oryctolagus cuniculus]	SSNGLTSK	10.22	0.125248	0.125248	13.2882	12.919	13.0958	12.9651	13.6057	12.9231	12.8206	12.778	12.6164	13.8806	0
gi|291398818	PREDICTED: hypothetical protein [Oryctolagus cuniculus]	MGTNVAPK	2.29	1	1	0	0	0	0	0	0	0	0	0	0	0
gi|291399795	PREDICTED: lupus brain antigen 1 [Oryctolagus cuniculus]	RSVHAQAEATMEEAREPGAGNFK	15.16	0.6058	0.6058	15.1312	0	0	14.4775	14.7309	14.4765	14.3377	14.6831	14.1957	14.3962	0
gi|291401017	PREDICTED: nucleolar pre-ribosomal-associated protein 1 [Oryctolagus cuniculus]	QGLRD	7.76	1	1	0	0	0	0	0	0	15.1403	0	0	0	0
gi|291404111	PREDICTED: glutamate dehydrogenase 1-like [Oryctolagus cuniculus]	DAIAVAEGNAAQAEGK	9.35	1	1	0	0	0	0	0	0	0	0	0	0	0
gi|291408205	PREDICTED: fibrous sheath interacting protein 2 [Oryctolagus cuniculus]	SALHIR	8.73	0.692842	0.692842	15.6303	15.7378	15.6882	15.4748	15.8224	15.4299	15.6776	15.4859	15.4104	15.4148	0
gi|291410539	PREDICTED: Fanconi anemia, complementation group I [Oryctolagus cuniculus]	GRTKMANKMSDSLLSMK	18.16	1	1	0	0	0	0	0	14.199	0	0	0	0	0
gi|291416064	PREDICTED: glycosylphosphatidylinositol anchored molecule like protein-like [Oryctolagus cuniculus]	EPLLGWSTLLAYPS	27.77	0.983752	0.983752	15.5842	15.4867	14.3699	13.2837	17.3061	11.2954	16.7263	14.6854	17.4345	11.3396	0
gi|296191055	PREDICTED: rap guanine nucleotide exchange factor 1 isoform 1 [Callithrix jacchus]	DPTAVGSVPGKDSRDGSERAPK	19.81	0.431548	0.431548	15.0308	0	0	15.0798	0	14.9885	14.8837	15.1062	14.6881	14.5114	0
gi|296201306	PREDICTED: LOW QUALITY PROTEIN: phosphoribosylformylglycinamidine synthase, partial [Callithrix jacchus]	GHXLQQR	14.98	1	1	14.252	13.3253	0	0	13.1771	0	14.2446	12.3503	13.0164	12.9812	0
gi|296202780	PREDICTED: small EDRK-rich factor 1-like [Callithrix jacchus]	HKNMKK	7.93	1	1	0	0	0	0	0	0	0	0	0	0	0
gi|296217244	PREDICTED: olfactory receptor 51A7 [Callithrix jacchus]	LLNICGK	12.86	1	1	0	0	0	0	0	0	0	0	0	0	0
gi|296228212	PREDICTED: nuclear receptor subfamily 1 group D member 2 [Callithrix jacchus]	ENSAESMQPQRGERIPK	17.11	0.751471	0.751471	18.3626	0	18.1544	17.352	0	17.577	18.378	18.2592	19.515	18.2212	0
gi|296229132	PREDICTED: GTP-binding protein Rit1 isoform 1 [Callithrix jacchus]	MDSGTRPVGSGCSSPPGLSR	12.89	1	1	0	0	0	0	0	14.0841	0	0	0	0	0
gi|296231960	PREDICTED: A disintegrin and metalloproteinase with thrombospondin motifs 5 [Callithrix jacchus]	LPLATGGPAAAPAQDK	10.2	1	1	0	0	0	0	0	0	0	0	0	18.5868	0
gi|296234921	PREDICTED: LOW QUALITY PROTEIN: transcription elongation factor A N-terminal and central domain-containing protein [Callithrix jacchus]	DSPASASXVAGTTVVKMSNK	6.63	1	1	15.4027	13.2772	13.5267	0	0	0	0	14.1088	13.6606	13.69	0
gi|296472565	TPA: O-6-methylguanine-DNA methyltransferase-like [Bos taurus]	MCGDR	5.94	1	1	0	0	0	0	0	0	0	0	0	0	0
gi|296473427	TPA: mitochondrial Rho GTPase 2, partial [Bos taurus]	VALGA	5.47	1	1	15.4156	15.3216	15.4729	0	0	0	0	15.3072	15.3218	15.2314	0
gi|296473555	TPA: glutamate receptor, ionotropic, N-methyl D-aspartate 2A [Bos taurus]	SMESIR	14.23	1	1	0	0	0	0	17.6281	0	17.7192	13.9449	11.8116	0	0
gi|296481977	TPA: hypothetical protein BOS_12285 [Bos taurus]	QTAEGR	5.79	1	1	13.9008	16.1848	0	13.5042	13.9425	13.4623	13.7628	15.1002	11.159	10.7413	0
gi|296486717	TPA: hypothetical protein BOS_6474 [Bos taurus]	LQLPITSGPGPGKYDITQK	18.23	1	1	15.1617	11.6086	0	0	0	15.2816	0	15.139	14.3632	13.8212	0
gi|296488625	TPA: Sp4 transcription factor-like [Bos taurus]	KEEEEEAAQAAAMATEGGK	15.34	1	1	0	0	15.6796	0	0	15.2097	0	14.9589	0	0	0
gi|296488816	TPA: ArfGAP with GTPase domain, ankyrin repeat and PH domain 1 [Bos taurus]	QSVGLSMEDGAAEGAGAGKGR	14.23	1	1	16.7111	0	0	15.0627	0	15.1449	0	11.4402	11.2327	0	0
gi|296491512	TPA: TRK-fused gene [Bos taurus]	QSTQVMAASMSAFDPXK	5.04	1	1	0	0	0	0	0	0	0	0	0	0	0
gi|297265636	PREDICTED: zinc transporter 3 isoform 3 [Macaca mulatta]	GTGNMEPSPAAGGSETTR	10.09	1	1	0	0	0	14.4822	0	0	0	0	0	0	0
gi|297275067	PREDICTED: LOW QUALITY PROTEIN: abhydrolase domain-containing protein 3-like [Macaca mulatta]	SRPLAGR	4.45	1	1	0	0	0	0	0	0	0	0	15.4304	0	0
gi|297287602	PREDICTED: hypothetical protein LOC699489 [Macaca mulatta]	RRAPGAMRPTR	5.34	1	1	0	0	0	0	0	0	0	0	0	0	0
gi|297303125	PREDICTED: hypothetical protein LOC100425174, partial [Macaca mulatta]	AIMVR	1.13	1	1	14.9088	0	0	0	0	0	0	0	0	0	0
gi|297480539	PREDICTED: putative Polycomb group protein ASXL2 isoform X1 [Bos taurus]	SPGVETTVMKPTVEASPQETTMK	20.82	1	1	15.6494	0	0	15.9319	15.3233	15.6111	15.6226	15.6653	0	0	0
gi|297688812	PREDICTED: low-density lipoprotein receptor-related protein 4 [Pongo abelii]	QPAGPRAGGAGGTMRR	11.86	1	1	16.0117	0	16.2564	0	0	0	0	16.1957	16.0037	16.1513	0
gi|297701981	PREDICTED: LOW QUALITY PROTEIN: regulatory-associated protein of mTOR [Pongo abelii]	NFFIGGKGLXGSYNCTPVSSPR	8.7	1	1	0	16.073	0	0	0	0	0	0	0	0	0
gi|297712622	PREDICTED: protein FRG2-like-2-like [Pongo abelii]	VRTGRSK	9.53	1	1	10.4751	0	0	0	0	15.1359	0	0	14.8427	0	0
gi|299109391	breast cancer susceptibility protein 1 [Hylonycteris underwoodi]	ERSAVFSKSVLK	9.61	1	1	0	0	0	0	0	0	15.6868	0	0	0	0
gi|299779388	cytochrome b, partial (mitochondrion) [Rattus sp. R3 MP-2010]	MXKXN	3.94	1	1	0	0	0	15.4639	14.8406	0	15.1225	14.9209	14.7114	14.8836	0
gi|300793820	CDK5 regulatory subunit-associated protein 2 [Bos taurus]	AVESLAGGGGSEVQRVKEDAQK	28.9	0.12246	0.12246	18.0761	18.0306	18.3258	17.8632	17.6762	17.9541	17.6179	0	0	17.7148	0
gi|301601605	LIM and senescent cell antigen-like-containing domain protein 1 isoform c [Homo sapiens]	TCNMANALASATCER	5.04	1	1	0	0	0	15.8668	0	0	0	0	0	0	0
gi|301753521	PREDICTED: mitochondrial ornithine transporter 2-like [Ailuropoda melanoleuca]	KVVGLDK	13.53	1	1	0	0	0	0	0	0	0	0	0	0	0
gi|301755042	PREDICTED: LOW QUALITY PROTEIN: zinc finger protein 683-like [Ailuropoda melanoleuca]	SXAASLSPR	9.79	1	1	0	0	0	0	13.8573	0	0	13.8997	13.7022	13.7783	0
gi|301763359	PREDICTED: melanoma-associated antigen B1 [Ailuropoda melanoleuca]	SAPPP	1.55	1	1	0	0	0	0	0	0	0	0	0	0	0
gi|301765306	PREDICTED: serine racemase-like [Ailuropoda melanoleuca]	GLTPATSEEKPK	11.33	1	1	15.9536	11.1202	11.3584	11.5477	0	15.6918	0	10.4489	9.42899	9.09805	0
gi|301767288	PREDICTED: alpha-aminoadipic semialdehyde synthase, mitochondrial-like [Ailuropoda melanoleuca]	IKAEGIMYTTQSTITP	9.02	1	1	0	0	0	0	0	0	0	0	0	16.4256	0
gi|301770665	PREDICTED: ADAMTS-like protein 2-like [Ailuropoda melanoleuca]	ELPFNETGNSIFAQGVPR	19.83	0.674799	0.674799	14.3356	14.0846	14.0346	13.2369	13.2679	14.4234	12.2753	16.5505	13.3384	13.4374	0
gi|301770871	PREDICTED: arylsulfatase E-like [Ailuropoda melanoleuca]	DRGYATGLIGK	11.39	1	1	0	0	0	0	0	0	0	13.7219	0	0	0
gi|301773084	PREDICTED: neuropathy target esterase-like isoform 1 [Ailuropoda melanoleuca]	SVIQRGTGKKELVGEYGR	10.39	1	1	0	0	0	0	0	0	0	15.3941	0	0	0
gi|301784210	PREDICTED: uncharacterized protein C1orf183 homolog [Ailuropoda melanoleuca]	GGEKGAAGEPKGERGQPR	9.52	1	1	0	0	0	0	0	13.8352	0	0	0	0	0
gi|301786879	PREDICTED: Golgin subfamily B member 1-like [Ailuropoda melanoleuca]	SGAHGK	3.98	1	1	0	15.6509	0	0	0	0	0	14.8215	0	0	0
gi|30385684	calcium channel alpha 1H subunit [Macaca fascicularis]	RPLRVISRAPGLK	10.18	1	1	0	0	0	0	0	0	0	16.0697	0	0	0
gi|304562572	immunoglobulin gamma 1 heavy chain variable region [Homo sapiens]	MSGESLK	33.38	1	1	0	0	0	0	0	0	0	17.0415	16.7592	16.9791	0
gi|311275888	PREDICTED: short stature homeobox protein-like isoform 2 [Sus scrofa]	EFGTGR	15.39	1	1	0	0	0	0	0	0	0	15.2077	0	0	0
gi|3170943	immunoglobulin heavy chain variable region [Homo sapiens]	SPSPHG	2.88	1	1	0	0	0	20.0291	0	0	0	0	0	0	0
gi|31982757	ras GTPase-activating protein-binding protein 2 isoform a [Mus musculus]	LGSGRGTGQMEGRFTGQR	9.59	1	1	14.5016	14.4802	13.4174	13.5685	0	0	0	13.7451	13.5883	13.9899	0
gi|32822871	Epb4.1l2 protein [Mus musculus]	NGKEMSPGHGPGETRKVEPVAHK	24.26	1	1	14.2265	0	0	14.3621	14.2698	0	14.3538	15.1578	0	0	0
gi|329664412	NFX1-type zinc finger-containing protein 1 [Bos taurus]	DAQIVGMTTTGAAK	13.83	1	1	0	0	0	14.096	0	13.1054	0	10.1942	0	0	0
gi|332237625	PREDICTED: chitinase-3-like protein 2 [Nomascus leucogenys]	MGATTMDRPSIAGVVVLLLLQGGSAYK	11.1	1	1	0	13.8394	14.1957	0	0	0	0	12.3876	12.2132	12.3264	0
gi|332263638	PREDICTED: rhabdoid tumor deletion region protein 1 [Nomascus leucogenys]	DSSSMVR	11.52	1	1	0	0	14.4599	0	14.4458	0	0	14.6636	0	0	0
gi|332265764	PREDICTED: LOW QUALITY PROTEIN: diphosphomevalonate decarboxylase [Nomascus leucogenys]	NSWDGDPLPSSLSCK	16.35	1	1	15.5015	0	0	0	0	0	0	0	0	0	0
gi|332841711	PREDICTED: uncharacterized protein LOC100615879 [Pan troglodytes]	AGGSSGVRAGGSSGVR	8.68	0.601863	0.601863	14.2815	14.0996	14.2127	14.2503	14.2233	14.1491	14.0491	14.0047	14.2485	0	0
gi|332844698	PREDICTED: histone H2A.V-like [Pan troglodytes]	MAGGKAAKDSGKGK	11.08	0.553354	0.553354	14.0624	13.9352	14.172	14.247	14.1054	14.166	14.1472	14.1283	14.1243	14.096	0
gi|332846108	PREDICTED: spermatogenesis-associated protein 2 [Pan troglodytes]	QMVFEIFLVR	12.91	0.787153	0.787153	14.2841	14.6044	14.4788	14.301	0	14.1428	14.2295	13.8472	14.1445	14.4914	0
gi|332860276	PREDICTED: protein FAM9C [Pan troglodytes]	ELEDIAADTKEHLAAKR	10.77	1	1	0	0	0	0	0	0	0	0	0	16.3628	0
gi|334312695	PREDICTED: nephrocystin-1 [Monodelphis domestica]	GELSCGWDFLKLFDANGIPIPPK	12.7	1	1	17.8411	0	0	0	0	0	0	16.8454	0	0	0
gi|334321904	PREDICTED: centrosome-associated protein 350 [Monodelphis domestica]	AVRPVRKVQK	13	1	1	15.798	15.827	15.0448	0	15.6204	0	15.7236	9.84016	15.7531	0	0
gi|334322607	PREDICTED: DC-STAMP domain-containing protein 1 [Monodelphis domestica]	LMGKEGR	6.86	1	1	0	0	0	0	0	0	0	0	0	0	0
gi|334323269	PREDICTED: phosphoinositide 3-kinase regulatory subunit 5 [Monodelphis domestica]	MQSMATTCTEDR	28.33	1	1	0	15.4143	15.5555	15.4855	0	15.4507	15.4328	0	15.3695	0	0
gi|334324527	PREDICTED: synaptonemal complex protein 1 [Monodelphis domestica]	VGAESCRQEMHFK	24.84	0.586239	0.586239	15.9867	16.0154	16.0394	15.8458	15.8165	15.9757	15.8382	15.9402	15.6121	15.8768	0
gi|334325937	PREDICTED: rotatin [Monodelphis domestica]	MDLIDSMFSVLNK	20.63	1	1	0	0	0	14.5776	0	14.3956	0	15.7276	14.7912	14.0635	0
gi|334346717	PREDICTED: LOW QUALITY PROTEIN: toll-like receptor 7-like [Monodelphis domestica]	SKYLQLR	6.55	1	1	0	0	0	0	13.3937	13.5761	0	12.3279	15.0145	0	0
gi|334348842	PREDICTED: macrophage mannose receptor 1-like protein 1 [Monodelphis domestica]	SVMLYK	17.04	0.288945	0.288945	12.9901	17.8119	17.8844	17.801	17.7989	0	0	8.43144	9.00346	8.73901	0
gi|334349360	PREDICTED: voltage-dependent T-type calcium channel subunit alpha-1G [Monodelphis domestica]	NRPGIEPK	13.78	0.73242	0.73242	11.8298	12.4235	12.3816	12.7819	12.3324	12.297	12.2002	12.0956	12.1291	12.3741	0
gi|334350167	PREDICTED: hypothetical protein LOC100617143 [Monodelphis domestica]	RRGTHPNPITCWHPTFLALRK	17.61	1	1	16.9364	0	0	0	0	0	16.0996	16.4813	15.8347	16.3171	0
gi|38569394	elongator complex protein 1 [Homo sapiens]	NEVSLVAEGFLPEDGSGR	17.5	1	1	0	0	0	0	0	0	0	0	0	0	0
gi|387527997	protein phosphatase 1 regulatory subunit 1C isoform 1 [Homo sapiens]	GVKHLK	1.6	1	1	0	0	0	0	0	0	0	0	0	0	0
gi|3954889	immunoglobulin kappa light chain [Homo sapiens]	VTITCRASQSVSR	16.2	1	1	0	0	0	0	0	0	0	0	0	16.3015	0
gi|39645209	LEPREL2 protein, partial [Homo sapiens]	QLYYAMEHLGTSFK	7.73	1	1	0	0	0	0	0	0	0	0	0	0	0
gi|435476	cytokeratin 9 [Homo sapiens]	TLLDIDNTR	51.56	1	1	0	0	16.1703	0	0	0	0	0	0	0	0
gi|435476	cytokeratin 9 [Homo sapiens]	DIENQYETQITQIEHEVSSSGQEVQSSAK	21.93	1	1	12.3003	0	15.4835	0	0	0	0	11.9324	11.6184	11.7924	0
gi|4455059	calpastatin, partial [Bos taurus]	SAAPP	8.61	1	1	17.1066	17.0515	17.1694	17.1186	17.3472	17.077	17.1211	16.6928	0	17.1258	0
gi|4584018	immunoglobulin VH domain [Lama glama]	VKNTVDLQMNR	20.41	1	1	12.5666	16.7764	0	16.3666	0	14.0073	0	13.9633	16.1503	12.041	0
gi|47716521	UDP-GalNAc:beta-1,3-N-acetylgalactosaminyltransferase 2 precursor [Mus musculus]	WTVESTSFDLLLK	16.25	0.656215	0.656215	15.9266	16.3772	16.3006	16.359	0	16.214	16.0549	16.2118	14.2492	16.283	0
gi|4835900	Mad2B protein [Homo sapiens]	EAATRNMEKIQXIK	13.57	0.897591	0.897591	13.5532	11.5457	12.0451	15.0379	11.3172	11.8517	13.8811	10.0628	10.1231	10.7422	0
gi|49659968	immunoglobulin heavy chain variable region [Mus musculus]	SDAMDQWGQGTSVTVXSAK	15.05	1	1	13.6791	12.7755	12.9021	0	0	0	0	14.9034	14.3538	13.8508	0
gi|50364599	PML-RAR alpha-regulated adaptor molecule-1 [Mus musculus]	FPQTELSEQPKK	29.74	1	1	0	15.1324	15.5635	15.5453	0	15.4491	15.082	0	15.3746	0	0
gi|50510559	mKIAA0634 protein [Mus musculus]	SLRKAQVATARSTAAPPAMAAAGAR	14.67	1	1	0	0	0	14.7796	0	0	0	0	0	0	0
gi|50978774	collagen alpha-1(I) chain precursor [Canis lupus familiaris]	GDAGPPGPAGPTGPPGPIGNVGAPGPKGAR	24.61	1	1	0	17.0913	0	17.0417	0	17.0125	0	0	0	0	0
gi|530396244	PREDICTED: solute carrier family 22 member 9 isoform X1 [Homo sapiens]	WLIINNKPEEGLKELRKAAHR	11.9	1	1	0	0	0	0	0	16.3372	0	0	0	0	0
gi|56606131	probable tubulin polyglutamylase TTLL9 [Homo sapiens]	CDFFPK	28.91	1	1	14.6687	8.23879	0	15.262	14.2328	0	0	8.59305	9.28416	14.2083	0
gi|5803078	mucosa-associated lymphoid tissue lymphoma translocation protein 1 isoform a [Homo sapiens]	DKVALLIGNMNYREHPK	23.37	1	1	16.3903	13.1012	16.6168	12.5831	0	0	0	16.5534	16.0896	15.5331	0
gi|60360196	mKIAA1143 protein [Mus musculus]	ESRLQGGAHR	26.83	1	1	0	15.1176	0	0	0	0	0	0	0	0	0
gi|60360258	mKIAA4151 protein [Mus musculus]	KEYMEKIQGAQKGPANK	10.53	1	1	12.9366	0	0	0	0	0	0	15.9816	13.0892	16.5819	0
gi|62823366	MHC class I antigen [Panthera leo persica]	WEVAGAAMDWKNYLEGTCVER	22.02	1	1	17.6105	0	16.8477	0	0	0	0	16.8733	16.5071	16.2085	0
gi|6681133	death-associated protein kinase 3 isoform b [Mus musculus]	GTGMEYAAKFIKK	7.35	1	1	14.2038	13.7088	9.5386	0	0	14.3492	0	8.81787	9.17522	8.84775	0
gi|6681660	PDZ and LIM domain protein 5 isoform e [Homo sapiens]	HIVER	4.12	1	1	19.3007	0	0	0	0	0	0	0	0	0	0
gi|6919893	RecName: Full=Growth arrest and DNA damage-inducible protein GADD45 gamma	TLEEVRGQDTVPESTARMQGAGK	22.23	1	1	0	17.5636	16.182	17.8002	0	17.5618	0	13.6598	17.3771	0	0
gi|6978966	type II brain 4.1 minor isoform [Rattus norvegicus]	DYFGLTYRDAENQK	5.64	1	1	0	0	0	0	0	0	0	0	0	0	0
gi|73964937	PREDICTED: NADPH:adrenodoxin oxidoreductase, mitochondrial isoformX1 [Canis lupus familiaris]	ILLTPPEYLEK	21.85	0.275028	0.275028	14.6524	14.953	15.3084	14.9674	15.954	14.9049	14.7232	14.9726	14.5351	10.8929	0
gi|74006700	PREDICTED: synaptotagmin-like 5 isoformX2 [Canis lupus familiaris]	SVPGLDRGSTGSSDLNDQEAGPTTPKSTR	20.78	1	1	12.547	17.9347	17.8601	18.0802	0	18.0661	0	0	0	0	0
gi|74199789	unnamed protein product [Mus musculus]	VMCTLRGVGGVSVTSFPGR	16.25	1	1	0	0	0	0	0	0	0	0	0	0	0
gi|75073970	RecName: Full=Zinc finger protein 827	MPEGR	12.78	1	1	0	15.3235	15.002	15.029	15.0056	0	0	15.1999	14.992	15.1344	0
gi|8017430	chondroitin 4-O-sulfotransferase [Mus musculus]	ANSAMSR	16.17	1	1	0	16.1458	0	0	16.0057	16.0764	17.0214	17.1408	0	15.8708	0
gi|80861477	nucleus accumbens-associated protein 2 isoform 2 [Mus musculus]	GTDLMFK	8.52	1	1	14.4086	0	14.0673	13.9628	13.734	0	0	14.2198	0	0	0
gi|8394006	zinc finger protein 260 [Rattus norvegicus]	AFSGKSNLTEHEK	9.64	1	1	0	0	0	0	0	0	0	16.536	0	0	0
gi|84380284	janus kinase 2, partial [Sus scrofa]	TGNPP	3.96	1	1	12.4236	11.7763	0	0	0	15.5864	15.7409	11.5617	15.3209	11.5069	0
gi|86262142	RNA-binding protein 14 [Mus musculus]	AVAMSKR	2.32	1	1	0	0	0	0	0	0	0	0	0	0	0
gi|887917	KRAB-zinc finger protein 76 [Mus musculus]	SFNLCSNIRQYQ	29.73	1	1	11.8314	0	0	14.7151	0	14.3488	16.2832	16.3083	10.1502	14.3803	0
gi|89001109	guanine nucleotide-binding protein subunit alpha-13 [Mus musculus]	CLSREK	10.1	1	1	0	0	0	0	14.7401	13.6843	0	10.7434	8.27892	0	0
gi|9653292	proteasome beta-type subunit RN3 [Rattus sp.]	SDCGVVIAADMLGSYGSLARLR	15.73	1	1	14.2815	0	0	14.3052	0	14.0351	0	0	0	0	0

## Sheet: Supplement 2
Supplement 2: Proteins of seminal plasma from Asian elephant semen identified by Liquid chromatography tandem-mass spectrometry (LC-MS/MS) and followed by UniProt analysis.
UniProt Code	Protein names	ID Score	Peptides
P15428	15-hydroxyprostaglandin dehydrogenase	14.41	AHMVNGKVALVTGAAQGIGR
O00231	26S proteasome non-ATPase regulatory subunit 11	2.62	AKKLT
Q9D2R8	28S ribosomal protein S33, mitochondrial (MRP-S33)	17.87	SPLSEYALRMSR
Q9N103	2-oxoglutarate/malate carrier (Fragment)	14.63	AVIGM
Q13702	43 kDa receptor-associated protein of the synapse	10.33	YAHNNDDTMLECR
Q3ZC31	5-aminolevulinate synthase, erythroid-specific, mitochondrial (ALAS-E)	10.46	VTHLIQNNMAGDHVFGYDQFFRDK
P31081	60 kDa heat shock protein (60 kDa chaperonin)	12.86	IMQSSSEVGYDAMLGDFVNMVEK
Q29223	60S ribosomal protein L34	9.99	TPGNR
Q969Q0	60S ribosomal protein L36a-like (Large ribosomal subunit protein eL42-like)	30.2	QSGYGGQTKPIFRKKAK
B0FLL2	6-phosphofructo-2-kinase/fructose-2, 6-bisphosphatase 2 transcript variant 3/phosphofructokinase 2	7.89	MTNSPTLIVMIGLPARGKTYVSKK
Q66L36	A630033E08Rik protein (Zinc finger protein 945)	7.75	KSGKFFTMTSSLSGHPR
A6QQ10	ACD protein (ACD, shelterin complex subunit and telomerase recruitment factor) (Fragment)	23.2	SPAAGMASFGGLVLRPWIR
F6RDB9	Acetyl-CoA acetyltransferase 2	19.54	GVAALCIGGGMGIAMCVKRE
Q9BWD1	Acetyl-CoA acetyltransferase, cytosolic	12.09	KGLIEVKTDEFPR
D2H4I0	Acyl-CoA oxidase 3, pristanoyl (Fragment)	20.52	LAISIALR
Q3URE1	Acyl-CoA synthetase family member 3, mitochondrial	21.99	LMVSGSAALPVPLLEK
F7I5H0	Acyl-CoA synthetase medium chain family member 3	17.2	LANVLSEACSLQRGDR
F6WE42	Acyl-coenzyme A oxidase	17.35	MAPASKGNGHNQSSQDDLLPDLPK
Q86YI0	ADCY7 protein	13.97	HLDEALLLQVR
Q15247	Adenylosuccinate lyase (ASL)	24.22	VAAEVETGK
Q05DE0	ADP-ribosylation factor GTPase activating protein 1, isoform CRA_d (Arfgap1 protein) (Fragment)	21.15	MRIIFVRSVTMDK
C9DEW5	Agouti	24.78	KVARPXPPTPCVATR
Q02952	A-kinase anchor protein 12 (AKAP-12)	4.69	DPSLGAGEAASKESEPK
B0JYQ0	ALB protein	40.52	LGEYGFQNELIVR
P47739	Aldehyde dehydrogenase, dimeric NADP-preferring	20.72	MSNISSIVNR
Q5M9J9	Aldo-keto reductase family 1, member B7 (MCG6071)	15.1	VLLSKSTFLDAWEAMEELVDQGLVK
P21300	Aldose reductase-related protein 1 (Vas deferens androgen-dependent protein)	15.1	VLLSKSTFLDAWEAMEELVDQGLVK
Q80Y20	Alkylated DNA repair protein alkB homolog 8	15.58	GGIITSDIGDLTLSKR
F6XRB3	Alpha fetoprotein	45.57	YIYEIAR
Q9WTS2	Alpha-(1,6)-fucosyltransferase (Alpha1-6FucT)	18.87	HPVIGVHVRRTDK
G1LUP7	Alpha-1,2-Mannosidase (EC 3.2.1.-)	10.51	TQPTGTREMATAAR
Q5GN72	Alpha-1-acid glycoprotein	61.31	AIQAAFFYLEPR
P22086	Alpha-2C adrenergic receptor	13.6	ASPALAAALAAAAAEGPNGSDAR
G1SR53	Alpha-L-fucosidase 1	18.97	DVVGELGTAIRK
P22952	Alveolar macrophage chemotactic factor 2 (AMCF-II)	9.33	ELRCMCLTTTPGIHPK
F6QBK1	Anion exchange protein	29.21	MLEMGGDKFPLESR
Q8TF21	Ankyrin repeat domain-containing protein 24	27.18	APPPPASIPMPDDR
B3EX60	Antisecretory factor (Predicted)	21.74	IIAFVGSPVEDSEK
Q2M2I8	AP2-associated protein kinase 1	18.94	YFALLLPIRKMK
A0A1D5Q8T7	APC membrane recruitment protein 2	21.34	SRGGGGAVSERGGAGASAGVCR
D3ZHS8	APC membrane recruitment protein 3	15.48	GSVGS
P51910	Apolipoprotein D (Apo-D) (ApoD)	22.98	DILTSNGIDIEK
P55249	Arachidonate 12-lipoxygenase, epidermal-type (12-LOX)	11.28	RNVYR
Q5F2E4	Arachidonate lipoxygenase, epidermal	11.28	RNVYR
Q923H1	Aristaless-related homeobox protein Arx (Fragment)	11.9	ASSIAAXGSRPRSMP
Q19SC6	Arkadia 2 isoform NC (Fragment)	10.07	QYPLSRASLGGGXEGR
Q5U4P2	Aspartate beta-hydroxylase domain-containing protein 1	8.55	EGRGSFSVERGPRK
F6RFX6	Ataxin 1 like	24.09	HRPLPPK
D4ACL8	ATM serine/threonine kinase	22.92	FLCLSVTACQSR
G1SYV5	ATP binding cassette subfamily C member 6	9.55	KLLSPEDLWSLGK
D7NXZ6	ATP synthase subunit gamma (Fragment)	18.22	NEVATLTAAGKEVK
Q6PL18	ATPase family AAA domain-containing protein 2	28.62	MDLSSVISK
P54258	Atrophin-1	45.22	GGAAASSVGPPSGGK
O70153	B29/Ig-beta/CD79b (CD79b molecule)	20.49	DGIIMIQTLLIILFIIVPIFLLLDK
A1L1L0	BBX, HMG-box-containing (Bobby sox homolog (Drosophila))	13.71	DSDGGR
Q99PV8	B-cell lymphoma/leukemia 11B	19.83	VMRLNPMAIDSPAMDFSRR
F6THU7	BEN domain-containing protein 6	14.44	RTETMDSENGNSDMDK
G1U425	Bestrophin	14.31	WSLPEFRER
F6YBC0	Beta-1,3-N-acetylglucosaminyltransferase	10.29	NSIHMK
Q8IZN7	Beta-defensin 107 (Beta-defensin 7)	0.34	PGAMK
Q005V5	BIK1 (Fragment)	8.51	MSHAGPLSR
Q9N0V3	Bile salt export pump (ATP-binding cassette sub-family B member 11)	20.61	GEKQRIAIARAIVR
F7A479	Bone morphogenetic protein 7	7.3	MSNIAENSSSDQRQACK
Q8BU51	BPI fold-containing family B member 6 (Bactericidal/permeability-increasing protein-like 3)	16.37	RHGKHPKSLFR
A9CDG5	BRCA1 (Fragment)	12.01	KGDLVIAXKTPEK
C0KH45	Breast and ovarian cancer susceptibility 1 (Fragment)	8.73	DQGLALSGAEGLQGER
F2VY32	Breast cancer susceptibility 1 (Fragment)	8.82	KRSMTSSLCPEDFXK
C1IZP2	Breast cancer susceptibility protein (Fragment)	22.1	TXSDLQPEDFIK
F7CDK6	Breast carcinoma-amplified sequence 1	22.1	TGDQATDSSLGSVR
E2RA54	Bromodomain and WD repeat domain containing 3	29	QMKLLPK
Q9H0E9	Bromodomain-containing protein 8	14.46	QAPGYKDVVK
A0A0A6YY25	BTB/POZ domain-containing protein 18	12.7	SSPSSQREGPKETK
Q96MP8	BTB/POZ domain-containing protein KCTD7	13.05	GEKVRQAFLGLMPYYK
G3V9C6	Calcium channel, voltage-dependent, T type, alpha 1H subunit (Voltage-dependent T-type calcium channel subunit alpha-1H)	16.51	GTMGSGRDPR
B7ZN25	Carboxypeptidase	6.41	KSMVSPFPGMNDK
Q8R555	Cartilage acidic protein 1 (68 kDa chondrocyte-expressed protein)	5.05	TGSGR
Q5ISR2	Caspase 3 (Fragment)	19.07	EEIVELMRNVSK
G1MHQ3	Cation channel sperm associated 3	26.86	HMTLMEEK
A6QPZ5	CBLC protein (Cbl proto-oncogene C)	16.66	LSSSPPSLR
Q3TDA4	Ccr5 protein	5.52	HIVKR
A1L565	CD1D antigen, d polypeptide (Fragment)	12.35	RFGGVLRMSGTGLR
A0A2I3H7M4	CDK5 regulatory subunit associated protein 3	5.27	MRRQGMTSATR
Q8N9Q1	cDNA FLJ36757 fis, clone UTERU2018522, highly similar to Human transcriptional activator hSNF2a	12.94	MRRLMAEDEEGYR
B3KTW0	cDNA FLJ38844 fis, clone MESAN2003662, highly similar to Cullin-1	18	SSTRSQNPHGLK
B3KUI6	cDNA FLJ39974 fis, clone SPLEN2028424, highly similar to Homo sapiens GDPD2, mRNA	5.89	IGLMSNDGHLECAR
Q6ZW98	cDNA FLJ41407 fis, clone BRHIP2000819, moderately similar to Human actin binding protein p57	14.83	LEVSSLLCHSPGRMAMGLSLPRR
Q6ZSZ7	cDNA FLJ45097 fis, clone BRAWH3031054	13.39	QSGRRQASCK
B4DPR2	cDNA FLJ50830, highly similar to Serum albumin	23.26	LVNEETFLKK
B4DWA2	cDNA FLJ52786, highly similar to Caspase-7 (EC 3.4.22.-)	17.43	VTGMGVRNGTVK
B4DSE4	cDNA FLJ54056, highly similar to Splicing factor 1	13.96	RSGKPPATR
B7Z4N9	cDNA FLJ54653	8.85	VEKGSDHSSDK
B7Z4M4	cDNA FLJ57329, moderately similar to Amyloid beta A4 protein-binding family B member 1	18.57	KGMSSWTALIEK
B4DUK4	cDNA FLJ57820, moderately similar to Myozenin-1	14.01	HITVFMTFQMPK
Q9XT62	Cell cycle checkpoint protein RAD17	14.95	IVTIEANKNGGKITVPDK
G1LYI8	Cell division cycle 37	0.45	KDVSA
P43121	Cell surface glycoprotein MUC18	7.91	LPEEMGLLQGSSGDK
Q6ZQ06	Centrosomal protein of 162 kDa (Cep162) (Protein QN1 homolog)	37.3	LYNQVKDLQE
D0G774	Ceramide synthase 4	12.3	NGAAHQPGAAPTDGPRIR
Q59FK1	Chitinase 3-like 1 variant (Fragment)	3.78	HGMGPGPG
Q8TD26	Chromodomain-helicase-DNA-binding protein 6 (CHD-6)	2.23	HGLNR
Q3UY96	Cilia- and flagella-associated protein 74	19.22	ITAMLK
H2PCC0	Claudin	14.15	DGGPER
C3VMW5	Claudin	3.53	GPLGV
Q12996	Cleavage stimulation factor subunit 3 (CF-1 77 kDa subunit)	22.99	AEGIK
Q8BRT1	CLIP-associating protein 2 (Cytoplasmic linker-associated protein 2)	16	VELKRLCEIFTRMFADLHGK
F1PKX3	Coagulation factor XIII A chain	17.33	MSETSGPAFGGRRALPR
Q8IWY9	Codanin-1	18.52	LWGVSHSSSALRSGAPGCRTKPSR
A6QPR0	COG5 protein	25.33	EGGDGGVSMAGRGAPGSGAAAATVR
G1T7A6	Coiled-coil domain containing 185	18.59	SLTDVAPRPLDR
Q8N9Q7	Coiled-coil domain containing 44, isoform CRA_a	4.31	GPGVR
D3ZUA4	Coiled-coil domain-containing 187 (uncharacterized protein RGD1565512_predicted)	12.91	SAVPPSSK
Q3V0I8	Coiled-coil domain-containing 24	28.39	ETTSTSVSSAASQAPT
Q4V7B5	Coiled-coil domain-containing protein 105	17.8	LAQGTDLLTRHNLQMEK
Q6NS45	Coiled-coil domain-containing protein 66	9.94	ARPVLEMAVSHGPK
Q8N998	Coiled-coil domain-containing protein 89 (Bc8 orange-interacting protein)	4.92	LRHLSP
P02454	Collagen alpha-1(I) chain (Alpha-1 type I collagen)	3.7	GGXGSR
Q63870	Collagen alpha-1(VII) chain (Long-chain collagen)	21.11	GERGFPGPEGPPGSPGLPGVPGSPGIK
Q03692	Collagen alpha-1(X) chain	7.23	GSPGSDGKPGYPGKPGLDGPK
P12107	Collagen alpha-1(XI) chain	18.7	GRPGPQGPPGPAGEK
Q05707	Collagen alpha-1(XIV) chain (Undulin)	3.24	APRGK
Q2UY09	Collagen alpha-1(XXVIII) chain	19.06	GPVGIGVQGPKGEAGLPGARGPEGPPGK
P08123	Collagen alpha-2(I) chain (Alpha-2 type I collagen)	24.95	GENGVVGPTGPVGAAGPXGPNGPPGPAGSR
P08123	Collagen alpha-2(I) chain (Alpha-2 type I collagen)	13.06	GEAGAAGPAGPAGPRGSPGER
A5D9K7	Collagen type XI alpha 2	11.21	FPSLPDGVRRTR
Q28769	Complement receptor (Fragment)	9.51	LKGRFASHCVLAGMK
A6QNT4	Constitutive coactivator of PPAR-gamma	26.9	QVLSMSSDPESK
O54991	Contactin-associated protein 1 (Caspr1)	17.99	INIAEMAVMR
Q9XT50	Copper-transporting ATPase 2 (Copper pump 2)	6.89	LQGVMR
E2R1Y2	CTD phosphatase subunit 1	10.49	ERPPPREPQATPEATPSSER
A0A090N7U0	Cullin 1 (Cullin 1, isoform CRA_b)	18	SSTRSQNPHGLK
Q13616	Cullin-1 (CUL-1)	18	SSTRSQNPHGLK
C0KV41	C-X3-C chemokine receptor 1	13.63	YLYXLYGKCLAVLCGR
Q6Y3J3	CX3CR1 (Fragment)	13.02	IIQTLFSCKNHKK
Q3MJK5	Cyclin-dependent kinase 12 (Cdc2-related kinase, arginine/serine-rich)	17.51	EMLPSKPAKKEKEQR
Q2KJD8	Cyclin-dependent kinase 4 inhibitor B (p14-INK4b)	9.55	ATAGD
Q4ZF49	Cytochrome b	26.96	LGGVLALLLPILILAMIPILHMSK
Q6EGG9	Cytochrome b (Fragment)	12.02	TMRKSHPLMK
P10610	Cytochrome P450 2G1 (CYPIIG1)	31.25	RFSLTVLRNFGMGK
F7B786	Cytokeratin-1 (Keratin 1)	52.57	YEELQITAGR
Q7TN08	Dapper homolog 2 (mDpr2) (Dapper antagonist of catenin 2)	16.41	AGSVSQPGPSMGLPR
A2BHQ5	Doublecortin domain containing 5 (Dcdc5)	14.91	QMMEVK
F1S0I6	DEAD-box helicase 43	11.06	SAEEANQRSRGGQR
Q58CX7	Deleted in autism-related protein 1 homolog	12.89	MEPRLGPK
P07448	Dentinal fluid transport-stimulating peptide (DFT-stimulating peptide)	7.88	DSTAG
P02540	Desmin	24.55	QVEVLTNQRAR
D3ZL74	Desmoglein 3	11.21	NINRDSTFIVNK
P97318	Disabled homolog 1	13.1	SEATLIK
Q80U19	Disheveled-associated activator of morphogenesis 2	15.91	MARADRFLYEMSR
Q5U2T2	Ditrans,polycis-polyprenyl diphosphate synthase	4.78	VGPVPK
D2HNF9	DMRT like family C2 (Fragment)	10.4	RGAAPPK
Q6NZP1	DNA annealing helicase and endonuclease ZRANB3 (Zinc finger Ran-binding domain-containing protein 3)	3.35	ASMNK
Q6NVF4	DNA helicase B	13.98	RITYR
F6RGZ5	DNA nucleotidylexotransferase	19.35	MGTTRRAFLTELAR
F7HJ20	DNA polymerase kappa	16.31	NDKVNPVNQPKESSRSTGSSSGVQK
Q8CGS6	DNA polymerase theta	18.82	MRLGRQFSTSKDILNK
F7FCC2	DNA primase large subunit	24.13	IVENLGVSYVK
Q78YY6	DnaJ homolog subfamily C member 15	10.94	GGSPYLASK
Q59A29	Downstream neighbor of SON protein (DONSON protein)	21.75	GGGGGPAGARR
F7IL64	DSN1 homolog, MIS12 kinetochore complex component	18.93	LEIIDEKGPVMSK
F6ZVN7	Dynactin subunit 3	14.4	WVYGPGGSRGSRK
Q8TD57	Dynein heavy chain 3, axonemal	21.77	QDKGHLLLVGIGGSGR
Q61510	E3 ubiquitin/ISG15 ligase TRIM25 (Estrogen-responsive finger protein)	12.52	VHLMYK
Q7Z6Z7	E3 ubiquitin-protein ligase HUWE1 (ARF-binding protein 1)	25.4	YAMMFAELK
Q96PU5	E3 ubiquitin-protein ligase NEDD4-like (HECT-type E3 ubiquitin transferase NED4L)	13.2	LLXAVEN
O55176	E3 ubiquitin-protein ligase Praja-1 (Praja1)	23.04	MSHQERIASQRRTTAEVPMHR
F8VPT6	Ecotropic viral integration site 5 protein	13.76	HLARTSGRWKDPPK
O54693	Ectodysplasin-A (EDA protein homolog)	18.98	RSKSGEGADGPVKNK
Q3UV69	Ectodysplasin-A, isoform CRA_b (EDA-A1 isoform)	18.98	RSKSGEGADGPVKNK
Q6IPS9	Elongation factor 1-alpha	15.2	LEDGPK
P68104	Elongation factor 1-alpha 1 (EF-1-alpha-1)	15.2	LEDGPK
Q7Z2Z2	Elongation factor-like GTPase 1 (Protein FAM42A)	14.63	IYSQKIGIKKEVLMK
Q5U2Z8	Elongation of very long chain fatty acids protein 1 (ELOVL FA elongase 1)	14.41	RLPRAVQQNGAAASMKVK
F1LSY7	Endoplasmic reticulum to nucleus-signaling 1	17.35	AMELCR
D4ACB5	EP300-interacting inhibitor of differentiation 2	20.45	EGLVAAASREVRMAEMAR
Q8CHT1	Ephexin-1 (Eph-interacting exchange protein)	16.45	LLVQNILKRVEER
O15197	Tyrosine-protein kinase-defective receptor EPH-6	4.11	LGHSPQ
P49887	Estrogen sulfotransferase (ST1E3)	12.8	NDKMMNGVK
P62509	Estrogen-related receptor gamma (Estrogen receptor-related protein 3)	8.73	AGSPSSGK
Q9BQI3	Eukaryotic translation initiation factor 2-alpha kinase 1	9.6	DGGVG
A0A024QZU1	Eukaryotic translation initiation factor 2-alpha kinase 1, isoform CRA_a	9.6	DGGVG
B0VXL0	Even-skipped homeobox 1 (Homeobox even-skipped homolog protein 1)	21.78	SNGGGGGGSQGTLACSASDQMR
Q86VI1	Exocyst complex component 3-like protein (Protein Jiangli)	5.88	VHGMALSELGTFLRSFSDALIR
G1SIX5	Exosome component 9	13.69	KIRTQTTIGK
Q9ES89	Exostosin-like 2 (Alpha-1,4-N-acetylhexosaminyltransferase EXTL2)	25.03	LVNIYDGMPLK
F7EZ09	FAST kinase domains 2	19.17	HIGLMNLFLKR
A0A2J8SDT5	FBL isoform 1	15.24	GRGGGGGGGGGGGGGGGR
Q8BMI0	F-box only protein 38 (Modulator of KLF7 activity)	30.06	ETAVSGKGKTPLR
H2NYT9	Fibrillarin	15.24	GRGGGGGGGGGGGGGGGR
P08F94	Fibrocystin (Polycystic kidney and hepatic disease 1 protein)	12.92	FFARGPSPSLVGK
P02751	Fibronectin1 (FN1)	6.75	MAGGPRR
C0H5X2	FLJ38668 protein (HCG1993592)	17.1	MAVTGAGSGARLSLPR
Q08DN8	Flotillin-1	16.57	SQLIMQAEAEAEAVR
G1TP57	Formin homology 2 domain containing 1	21.64	VGAAADHNYQTYILR
P47930	Fos-related antigen 2 (FRA-2)	19.36	QEPPEEDSPSSSAGMDK
Q96BI3	Gamma-secretase subunit APH-1A (APH-1a)	0.08	IPPED
Q96CW5	Gamma-tubulin complex component 3 (GCP-3)	14.96	LQFEEKKKQR
Q58CV5	Glucose-6-phosphate exchanger (SLC37A2)	10.37	RSSLAPGIWYR
Q0QDS2	Glutamate receptor, metabotropic 1 (Fragment)	12.32	GEGST
P48507	Glutamate--cysteine ligase regulatory subunit (GCS light chain)	22.69	YSVIVKSRGIIK
D3ZT90	Glutaryl-CoA dehydrogenase (Glutaryl-Coenzyme A dehydrogenase (Predicted))	6.99	GVSAWLLSRKLGLRFSR
J9P0V7	Glutathione S-transferase A3	14.91	KPPLDEKSLEQAKK
Q59FU9	Glutathione transferase zeta 1 variant (Fragment)	19.23	QGGRGVVMVLEEEK
P32189	Glycerol kinase (GK)	8.92	LGQLKIDISNIK
G1TV39	Glycerophosphodiester phosphodiesterase domain containing 3	15.13	AANPEMPR
H2PH52	Glycine receptor alpha 1	6	HSFNTLR
A4FU65	Glycylpeptide N-tetradecanoyltransferase (Fragment)	8.88	ALNSS
Q08DA2	GMP reductase (GMPR)	19.52	KHSGGVAEYRAPEGK
F7AR19	Golgin A4	19.89	LEEELSVLKNQADK
Q9UHW5	GPN-loop GTPase 3 (ATP-binding domain 1 family member C)	17.67	MPRYAQLVMGPAGSGKVR
Q3KR37	GRAM domain-containing protein 1B	8.85	VEKGSDHSSDK
Q6FI14	GRAP2 protein (GRB2-related adaptor protein 2, isoform CRA_a)	22.29	HTDPVQLQAAGRVR
O75791	GRB2-related adapter protein 2	22.29	HTDPVQLQAAGRVR
A0SWP2	Growth hormone (Fragment)	14.39	AGQILXQTYDKFDTNMR
Q7Z4P5	Growth/differentiation factor 7 (GDF-7)	18.82	SPGGGGGGGGGGRTLAQAAGAAAVPAAAVPR
Q8K259	Gypsy retrotransposon integrase-like protein 1 (Zinc finger H2C2 domain-containing protein)	10.65	IVXAIR
Q8HZ76	Hairless (Fragment)	8.43	EGGGSGPEAGLSVGLAK
A0A024R6U6	HCG28847, isoform CRA_a	5.88	VHGMALSELGTFLRSFSDALIR
Q96RW7	Hemicentin-1 (Fibulin-6)	13.26	MLLQNPYITVR
O14979	Heterogeneous nuclear ribonucleoprotein D-like (hnRNP D-like)	9.99	AQRHVTAQQPSR
A0A024RDF6	Heterogeneous nuclear ribonucleoprotein D-like, isoform CRA_a	9.99	AQRHVTAQQPSR
F7DAC3	Hexosyltransferase	22.26	CRNYSLLIDQPEKCAK
G1L0V4	HFM1, ATP dependent DNA helicase homolog	15.52	LAYGSSQK
Q9N2B2	Histamine H1 receptor (HH1R)	26.86	DAGGGSVLKSPSQTXKEMK
A0PJC5	Histone acetyltransferase (Fragment)	15.09	VGKSVSR
Q8IZA3	Oocyte-specific histone H1 (osH1)	4.85	GKGPK
P68431	Histone H3.1	3.77	XSAPA
Q03164	Histone-lysine N-methyltransferase 2A (Zinc finger protein HRX)	20.73	SREDSPELNPPPGIEDNR
Q8BIA3	Homeobox protein Mohawk	0.83	AGGRPESR
P23441	Homeobox protein Nkx-2.1 (Thyroid nuclear factor 1)	14.73	KVGMEGGGLGAPLAAYR
P54256	Huntingtin-associated protein 1 (HAP-1)	6.02	TGGSFCR
Q0II32	Hypothetical LOC507206	14.06	MEARPPAPRSFLCR
A0A2J8KY76	ICMT isoform 3	19.42	MAGCAARAPPGSEAR
P01857	Immunoglobulin heavy constant gamma 1 (Ig gamma-1 chain C region)	5.87	XVQLVESGGGVVQPGR
Q1WK24	Inactive serine protease 35	8.92	TFHLTSPTFEADAK
D0E8G6	Inducible T-cell co-stimulator	22.15	LFRERDVLCELTKTK
Q6ZQB6	Inositol hexakisphosphate and diphosphoinositol-pentakisphosphate kinase 2	22.24	SSPGMRR
P14616	Insulin receptor-related protein (IRR)	12.57	ECIEFLKEASVMK
A0A2K5WHV8	Integrin subunit alpha 1	20.2	VQRNITVR
A0A2K6DAL3	Integrin subunit alpha 1	20.2	VQRNITVR
F6VWM7	Integrin subunit alpha 11	17.2	SSSLSHYEVKPNSSLER
D7F092	Interleukin 2 (Fragment)	27.16	LLNGVKNYESPR
Q1JUL3	Interleukin 29	30.49	LLTRDLKCVASR
Q80YJ0	Interphotoreceptor binding protein (Fragment)	2.96	LQMNVR
A6MDC0	Interphotoreceptor retinoid-binding protein (Fragment)	10.01	LMGXQTAIEQAMKSR
H2PRB2	Jrk helix-turn-helix protein	10.44	HGALRAVVK
O77727	Keratin, type I cytoskeletal 15 (Cytokeratin-15)	19.9	VLDELTLTK
P35527	Keratin, type I cytoskeletal 9 (Cytokeratin-9)	34.88	EIETYHNLLEGGQEDFESSGAGK
P04264	Keratin, type II cytoskeletal 1 (67 kDa cytokeratin)	52.98	QISNLQQSISDAEQR
Q6IMF3	Keratin, type II cytoskeletal 1 (Cytokeratin-1)	79.05	SLNDKFASFIDK
Q6EIZ1	Keratin, type II cytoskeletal 2 epidermal (Type-II keratin Kb2)	15.44	SCQISCKSRIGGGGGFR
P50446	Keratin, type II cytoskeletal 6A (Cytokeratin-6A)	79.22	SLDLDSIIAEVK
P11679	Keratin, type II cytoskeletal 8 (Cytokeratin endo A)	54.73	SLNNKFASFIDK
A0A2J8KGI9	KRT24 isoform 1	9.56	CGLGGSSAQGFR
A4FV94	KRT6A protein	14.81	VDALTDEINFLR
A7Y046	L-3-hydroxyacyl-coenzyme A dehydrogenase (Fragment)	3.33	DTPGF
F6UM44	Lamin B2	20.7	VESLSYQLSSLQKQASAAEDR
Q71RC2	La ribonucleoprotein domain family member 4	14.88	MPGELVLETRMSDVVK
F7ERD6	Latent transforming growth factor beta binding protein 1	12.66	SKVPLETQSGGGSR
Q2HJ31	Leucine rich repeat containing 17	16.92	ASPGGARNR
H2QLA3	Leucine-zipper-like transcription regulator 1	8.02	MAGPGSTGGQIGAAALAGGAR
P11182	Lipoamide acyltransferase component of branched-chain alpha-keto acid dehydrogenase complex, mitochondrial	8.03	AAVGM
A0A1U7QVG6	Lithocholate 6-beta-hydroxylase	13.32	GKPVNMK
Q64148	Lithocholate 6-beta-hydroxylase (Cytochrome P450 3A10)	13.32	GKPVNMK
Q66HF7	LOC683077 protein (Praja ring finger ubiquitin ligase 1)	7.62	DQPQSSSGESWEPLPGK
O88572	Low-density lipoprotein receptor-related protein 6 (LRP-6)	16.94	AGMDGSSR
Q8BH98	Lysophospholipid acyltransferase 1 (LPLAT 1)	9.73	HIHMK
D7NY33	Lysosomal H+-transporting ATPase V1 subunit A (Fragment)	11.72	DKFSMVQVWPVR
A0A2J8IQA1	LZTR1 isoform 1	8.02	MAGPGSTGGQIGAAALAGGAR
I7G7Z0	Macaca fascicularis brain cDNA clone: QmoA-10308, similar to human aminoacylase 1-like 2 (ACY1L2), mRNA	20.75	LFPNASNLPLPK
I7GK88	Macaca fascicularis brain cDNA clone: QorA-14008, similar to human prostatic binding protein (PBP), mRNA	4.75	AAVWEVGG
Q8CG85	MAM domain-containing protein 2	13.67	LYGPSLPGNMQYCVR
Q95LC7	Mannose-6-phosphate/insulin-like growth factor II receptor	5.96	AACAVKPQEVEMVNGTIR
Q13495	Mastermind-like domain-containing protein 1 (Protein CG1)	13.64	ASPPSSK
Q3KNN2	MCG13342	28.3	TSLAMNSHPEDLK
Q58DZ5	MCG4664, isoform CRA_b (Mitochondrial ribosomal protein S33)	17.87	SPLSEYALRMSR
K7EBW6	McKusick-Kaufman syndrome	14.92	IPVDFSR
Q7Z5E5	Medulloblastoma antigen MU-MB-20.240 (Fragment)	19.06	SPFLSSAEGAVPKLDKEGK
Q9ERA7	Mesothelin (Pre-pro-megakaryocyte-potentiating factor)	7.18	ACPPGK
G1ME12	Methylmalonic aciduria cblA type	26.58	MNIPMLLQHSHK
Q9XRK9	MHC class I antigen (Fragment)	0.32	HSGGK
Q7YPS9	MHC class I antigen (Fragment)	13.46	ISGCDVGPAGR
Q4W7E3	MHC class I heavy chain antigen	13.18	MSGCDLGPDGHLLR
D0V1T0	MHC class II antigen (Fragment)	9.08	LQQQKGECHFSNGTERVRLLVR
Q5RLW7	MHC class II DQ-alpha chain (Fragment)	19.01	TLEVMIRRSNSTAATNK
O19202	MHC class II DRB (Fragment)	0.47	ASVDK
Q80UK4	MICAL-like 2	30.48	KSPSISPR
Q6PYB6	Microcephalin (Fragment)	24.83	ATIKYLSEK
P55158	Microsomal triglyceride transfer protein large subunit	18.3	DILNFEMPSSKMIR
A0A1U7Q2C4	microsomal triglyceride transfer protein large subunit precursor	18.3	DILNFEMPSSKMIR
P27546	Microtubule-associated protein 4 (MAP-4)	15.22	DMSPSAETEAPLAK
P54278	Mismatch repair endonuclease PMS2	22.1	SVMIGTALNTSEMK
E2RLC0	Mitogen-activated protein kinase	3.13	AIHQLSPGSPAQKPGR
Q9NYL2	Mitogen-activated protein kinase 20 (Leucine zipper- and sterile alpha motif-containing kinase)	14.75	SRNVVIAADGVLK
F7HU10	MKRN2 opposite strand	29.18	MHCAEAGKALIK
Q62432	Mothers against decapentaplegic homolog 2 (MAD homolog 2)	13.01	SAGGSGGAGGGEQNGQEEK
Q8IZD4	mRNA-decapping enzyme 1B	18.32	IAELMK
Q3MHX4	mTERFD2 protein (Fragment)	11.32	QTPQPAGQK
Q5I0E9	Multidrug and toxin extrusion protein 1 (MATE-1)	21.85	MEVLEEPAPGPGGADAAER
Q8WVD2	MYO9B protein (Fragment)	21.22	KPAVQKK
B0I1T6	MYO9B variant protein	21.22	KPAVQKK
Q7YS04	Myoneurin (Fragment)	14.95	KKKKPFNSPK
Q3T906	N-acetylglucosamine-1-phosphotransferase subunits alpha/beta	2.14	TIGGNVTK
Q1HCL7	NAD kinase 2, mitochondrial	22.9	EDELRTVILEQ
P59941	NAD-dependent protein deacetylase sirtuin-6	13.77	SGFPRDK
H2RBL2	NADH:ubiquinone oxidoreductase complex assembly factor 6	10.85	DLHADHAASHIGK
P03921	NADH-ubiquinone oxidoreductase chain 5	5.8	MGNITK
D2HSV3	Natural killer cell triggering receptor (Fragment)	3.44	RALKENLSDHLR
G1RAB2	NCK associated protein 5	15.54	HPAQLLHSSRMPSRR
E9QAE1	NCK-associated protein 5	15.71	NQGSSQGGQNSPEK
Q8C6S8	NCK-associated protein 5	15.71	NQGSSQGGQNSPEK
O14513	NCK-associated protein 5 (Peripheral clock protein)	18.16	NEISINSTPAGPK
Q6NZK2	NCK-associated protein 5 (Peripheral clock protein 2)	15.71	NQGSSQGGQNSPEK
A0A2J8PM11	NDUFAF6 isoform 7	10.85	DLHADHAASHIGK
E9Q1W3	Nebulin	18.07	DIASDFKYKQGYRK
Q3Y5G4	Nebulin-related anchoring protein	16.55	EMKGMAGPPAGAEGMLMK
Q86VF7	Nebulin-related-anchoring protein (N-RAP)	5.65	MKGQMLGSR
B5LBI2	Nephroretinin 4	10.23	GPQGACR
B7U348	Neurofilament medium tail domain (Fragment)	26.13	KEDIAINGEVXGK
B9EIV5	Neuronal pentraxin receptor	15.8	ALPGGTDNASAAGGSGPQR
P14543	Nidogen-1 (NID-1)	28.65	GIVTDSVR
Q9TT75	Niemann-Pick type C1 disease protein	13.64	KAQLIAGNATATMGLK
Q61043	Ninein	23.17	TATSSAMTSTIGFR
A2D5J8	NKX2-4 (Fragment)	3.25	VAVPV
P52948	Nuclear pore complex protein Nup98-Nup96	19.91	FTSGAFLSPSVSVQECR
Q9H1B4	Nuclear RNA export factor 5 (TAP-like protein 1)	1.85	MVSGF
Q8R3N1	Nucleolar complex protein 14	28.96	MNIEDVQEEQSK
P09405	Nucleolin (Protein C23)	14.22	AGKTHGEAKKMAPPPK
F1MR72	Olfactory receptor	14.19	NRDMKVAMTR
Q8VFP8	Olfactory receptor	15.76	ASIST
Q6SMW1	Olfactory receptor (Fragment)	10.1	NLLRYSSILTSAR
A0A0G2KAR6	Olfactory receptor 1236	18.63	MASANDSTR
Q8NGR9	Olfactory receptor 1N2 (Olfactory receptor OR9-23)	12.44	EGFYLR
Q15743	Ovarian cancer G-protein coupled receptor 1 (OGR-1)	10.3	RSHGTQK
P70261	Paladin	16.44	DKESLHENLR
A0A0R4J007	Paladin (cDNA sequence X99384, isoform CRA_a)	16.44	DKESLHENLR
P02625	Parvalbumin alpha	17.94	GFSSDARDLSAKETK
Q6ZV29	Patatin-like phospholipase domain-containing protein 7	11.2	FNEICEVGYQHGR
Q7TMH8	Pcnt protein (Fragment)	5.62	SAAAGLPGK
M5FKH8	Periplakin	15.11	LRGSLEAESRGKR
A9X3T3	Peroxisomal D3,D2-enoyl-CoA isomerase	9.71	LPPNAMRIAKRLMR
G3X9Q4	Phenylalanine-tRNA ligase, mitochondrial	7.84	MEAVKLVEFDLK
F7F4S7	Phosducin like 3	11.4	AQFIGPLVFGGMNLK
Q9WVR3	Phosphatidylinositol 3,4,5-trisphosphate 5-phosphatase 2	9.69	DDTGAK
Q6U7H8	Phosphatidylinositol 4-phosphate 5-kinase-like protein 1	14.59	TRPTEIPAHSQEAGNK
D2H1P3	Phosphoglycerate kinase (EC 2.7.2.3) (Fragment)	26.3	IVKDIMAKASK
Q06EY0	Phospholipase A2	11.08	WLAGKGLPLLGAILLR
A0A2I3TLH3	Phospholipase A2	28.09	MGALSTER
O70320	Phospholipase B1, membrane-associated	24.05	AFVNMVK
Q96CD2	Phosphopantothenoylcysteine decarboxylase	13.77	GAMEPKASCPAAAPLMER
A0JNF5	Phosphotyrosine interaction domain containing 1	5.64	TQSGCK
F7ETJ2	PIH1 domain containing 2	17.81	IPAYEIK
G1SQN1	Piwi like RNA-mediated gene silencing 2	29.51	ESVGLVSMFRGLGLDTASR
Q05CG5	Pja1 protein	23.04	MSHQERIASQRRTTAEVPMHR
A0A2J8QDY9	PLA2G4F isoform 1	28.09	MGALSTER
P63005	Platelet-activating factor acetylhydrolase IB subunit alpha	22.9	EAELDXNEELDK
Q9Y2H5	Pleckstrin homology domain-containing family A member 6	10.61	DISLVPTR
Q5R9I2	Poly [ADP-ribose] polymerase (PARP)	20.99	GHGAYLMSQDAPDVFTVSVGNLPPK
Q62029	Polyadenylate-binding protein (PABP)	15.49	VMTDEGGK
Q2EG98	Polycystic kidney disease protein 1-like 3	2	HGGACL
P81265	Polymeric immunoglobulin receptor	10.98	ANSEK
A0A024RDN7	Potassium channel tetramerisation domain containing 7, isoform CRA_b	13.05	GEKVRQAFLGLMPYYK
M0R919	Prefoldin subunit 3	13.81	MAAAQGGRGLEAGNGRR
Q6R6N6	Pregnancy-associated glycoprotein 6	20.21	ENGSVLMFGGVDHSYYK
Q6UN15	Pre-mRNA 3'-end-processing factor FIP1	21.9	ETALPSTKAEFTSPPSLFK
Q9BF14	Prepronociceptin (Fragment)	15.34	ASXMHLKRMPR
Q29437	Primary amine oxidase, liver isozyme (Serum amine oxidase)	17.73	QCHPSLPPR
Q9NQI0	Probable ATP-dependent RNA helicase DDX4 (Vasa homolog)	13.24	DSWKSEAEGGESSDTQGPK
P51531	Probable global transcription activator SNF2L2	12.94	MRRLMAEDEEGYR
Q8N819	Probable protein phosphatase 1N	13.89	IQGRSLRDALRHGR
P86049	Probable RNA-binding protein 46	18.8	ILNNYEIRPGK
Q96F88	Processing of 1, ribonuclease P/MRP subunit	6.63	AMTNR
P16471	Prolactin receptor (PRL-R)	19.46	VSGVMDNNILVLVPDPHAK
Q8BHE0	Proline-rich protein 11	4.5	ENMDTGTGLTPVMTRALR
A0A024RCX2	Proline-rich transmembrane protein 1, isoform CRA_a (Fragment)	31.22	KLRLHGTSRLASK
P51453	Prorelaxin [Cleaved into: Relaxin B chain; Relaxin A chain] (Fragment)	17.28	ILLGDMTTGQEKQR
E9PXD1	Protease, serine 51	6.44	VSSHGK
Q8IVF2	Protein AHNAK2	9.86	GPQMDVKGPKLDLK
Q8WP21	Protein AKNAD1	1.96	GPGDK
Q9R144	Histone-arginine N-methyltransferase PRMT2	8.6	SGGDS
Q3URV1	Protein broad-minded (TBC1 domain family member 32)	4.06	HCGTK
A0A0R4J0S9	Protein CASC1	18.09	ILATSNVALRLLHTR
Q6TDU8	Cancer susceptibility candidate gene 1 protein homolog (CASC1)	18.09	ILATSNVALRLLHTR
Q14CH0	Protein FAM171B	8.7	RYLTGTEEVYGR
Q9D9R9	Protein FAM186A	12.5	TIQNTGKGYEVQSLYTMLDR
Q9Y6F6	Protein MRVI1 (Inositol 1,4,5-trisphosphate receptor-associated cGMP kinase substrate)	16.06	ATGVMMQYVENLK
Q76I79	Protein phosphatase Slingshot homolog 1 (SSH-like protein 1)	14.36	NELEKQMNCNLKEFK
Q9QYX7	Protein piccolo (Aczonin)	6.89	STGPHPSAPAKTTAVKK
Q86U86	Protein polybromo-1 (hPB1)	7.48	INMSGYILFSSEMR
Q7TSC1	Proline-rich and coiled-coil-containing protein 2A (PRRC2A)	15.92	TGSGGGSSGGGGAGPGGRTGPGR
Q8BPM6	Resistant to inhibitor of cholinesterase 3 (RIC-3)	12.41	AFLSRGKRPEPPPGPEGK
O88978	Leucine-rich repeat-containing protein 6	30.08	SQTTGHLLICMPKVGEMITGGQR
H2PXW4	Protein-S-isoprenylcysteine O-methyltransferase	19.42	MAGCAARAPPGSEAR
Q91Y10	Protocadherin alpha subfamily C, 1	20.65	GDHSNVEAVPR
P50404	Pulmonary surfactant-associated protein D (PSP-D)	28.26	GEKGDPGLPGPMGLSGLQGPTGPVGPK
Q8IVE0	Putative ciliary rootlet coiled-coil protein-like 2 protein	6.56	LRDKTDSTMQAHEDAQR
Q866A5	Putative collagen type XI alpha 1 (Fragment)	15.86	GDRGFDGLPGLPXDK
Q9UMS5	Putative homeodomain transcription factor 1	8.05	ENGNNSSDK
Q8TBX0	PYCR1 protein	18.02	IMASSPDMDLATVSALRK
Q6P996	Pyridoxal-dependent decarboxylase domain-containing protein 1	13.32	FSPLMTAAVLGTR
A0A024R8U9	Pyrroline-5-carboxylate reductase (EC 1.5.1.2)	18.02	IMASSPDMDLATVSALRK
P32322	Pyrroline-5-carboxylate reductase 1, mitochondrial (P5C reductase 1)	18.02	IMASSPDMDLATVSALRK
P14618	Pyruvate kinase PKM (Cytosolic thyroid hormone-binding protein)	22.73	TGLIKGSGTAELELK
Q92766	Zinc finger motif enhancer-binding protein 1 (Zep-1)	10.75	GLGGGHK
B2RYD7	STT3B, catalytic subunit of the oligosaccharyltransferase complex (RCG25591, isoform CRA_a)	11.46	SPGNLYDK
D3ZRI0	Tripartite motif-containing 15 (RCG58617, isoform CRA_b)	25.91	KILCLPK
O60894	Receptor activity-modifying protein 1 (Calcitonin-receptor-like receptor activity-modifying protein 1)	0.91	DPPGS
P23467	Receptor-type tyrosine-protein phosphatase beta	14.38	QHKFEDLTPGK
P08575	Receptor-type tyrosine-protein phosphatase C (PTPRC)	28.6	TGTYIGIDAXLEGLEAENK
D2D095	Recombination activator protein 1 (Fragment)	28.75	SSELMLEMGGXLR
Q9BGF3	Recombination activator protein 2 (Fragment)	17.32	XARALQTPKRALPVK
Q8CGE9	Regulator of G-protein signaling 12 (RGS12)	17.57	SQLYQECVLAEVEGR
P49758	Regulator of G-protein signaling 6 (RGS6)	7.27	LTGLMQ
P51647	Aldehyde dehydrogenase family 1 member A1	13.82	TMDASER
O62805	Retinal rod Na/Ca+K exchanger	10.57	DLSNNEMMMVSSDPPK
Q7Z5H3	Rho GTPase-activating protein 22	13.12	QVSNLPQANYNLLR
Q640N3	Rho GTPase-activating protein 30	18.25	EEAEATPETEMEAGK
Q66JY6	Rho guanine nucleotide exchange factor 39	9.08	SVTAT
Q99575	Ribonucleases P/MRP protein subunit POP1 (hPOP1)	6.63	AMTNR
O60251	Ribosomal protein L28 (Fragment)	12.89	ASAILR
A2AVJ7	Ribosome-binding protein 1	14.85	RLTSDLGRAAIK
Q99PL5	Ribosome receptor protein (RRp)	14.85	RLTSDLGRAAIK
Q9CQQ1	RIKEN cDNA 4930429B21	21.83	MRAEAWQSLVGGRR
Q8WXA3	RUN and FYVE domain-containing protein 2	15.63	QLNSTVSSLHSRVDSLEK
F6SKU1	S100 calcium binding protein A4	19.31	ELVTRELPGFLGK
A2AQE2	Selenocysteine insertion sequence-binding protein 2-like	20.56	SLSESTATMLWKAK
P23389	Secretogranin-1 (Chromogranin-B)	19.75	NPVPKLDLK
Q5U7N4	Semenogelin-2 (Semenogelin II)	26.14	SQNXVRIPSQAQEYGRK
B9VJ40	Serine peptidase inhibitor kazal type 5 (Fragment)	14.86	LVCTRENDPVLGPDGK
Q8BTI8	Serine/arginine repetitive matrix protein 2	35.71	VKTVISPR
A1A553	Serine/threonine kinase 10	18.5	ESMKQKMEEHSQKK
O55098	Serine/threonine-protein kinase 10 (Lymphocyte-oriented kinase)	18.5	ESMKQKMEEHSQKK
Q13535	Serine/threonine-protein kinase (ATR) (FRAP-related protein 1)	20.23	HLVEMDTDQLK
Q9CQV3	Serpin B11	13.69	SAVVNMMYQTGTFK
Q96P63	Serpin B12	1.27	NIFFSPLSLSAALGMVR
A0A140T897	Serum albumin	111.24	CCAADDKEACFAVEGPK
P02768	Serum albumin	75.17	KVPEVSTPTLVEVSR
P02768	Serum albumin	77.61	KVPQVSTPTLVEVSR
A0A0G2JSH5	Serum albumin	112.33	LGEYGFQNAILVR
P02770	Serum albumin	112.33	LGEYGFQNAILVR
P35747	Serum albumin (allergen Equ c 3)	60.94	ECCHGDLLECADDR
P02769	Serum albumin (allergen Bos d 6)	111.24	CCAADDKEACFAVEGPK
Q6B3Z0	Serum albumin (Fragment)	46.49	VLDAFTPLVEEPQGLVK
K7CGR5	SET domain containing 1A	7.85	APRGVER
Q9JLU4	SH3 and multiple ankyrin repeat domains protein 3 (Shank3)	3.14	QGLPGPEK
Q6P4A7	Sideroflexin-4	11.23	IAGTK
F1M0V0	Zinc finger protein 280D (isoform CRA_b)	16.17	DASVCEAAAAANR
P81133	Single-minded homolog 1 (Class E basic helix-loop-helix protein 14)	15.7	LLPLASAITSQVDK
Q56A76	SMARCA2 protein (Fragment)	12.94	MRRLMAEDEEGYR
A0A2J8JJN4	SNX27 isoform 2	15.49	ADEDGEGIHPSAPHR
P30531	Sodium- and chloride-dependent GABA transporter 1 (GAT-1)	6.54	LAPMFK
P06686	Sodium/potassium-transporting ATPase subunit alpha-2	18.46	AAVPDAVGKCRSAGIK
A1L4H1	Soluble scavenger receptor cysteine-rich domain-containing protein SSC5D	12.71	APGKMPK
Q8C811	Solute carrier family 35 member E2	4.02	SAAAK
Q96BD0	Solute carrier organic anion transporter family member 4A1 (OATP4A1)	11.34	ILGGIPGPIAFGWVIDK
E2J590	Sonic hedgehog (Fragment)	12.2	GGGGGGDGGDGGGGGGGGGR
Q15465	Sonic hedgehog protein (SHH)	2.32	GGGGGR
Q0P557	Spermatogenesis-associated protein 18	15.98	GAFWSSVRPVMR
Q8C5V0	Spermatogenesis-associated protein 32 (Acrosome expressed protein 2)	28.1	GVTGISTFPCCGKDSVDIVER
Q8CFG3	Spinelinin	14.27	HIVSLIT
E2RSQ3	SRA stem-loop interacting RNA binding protein	26.46	MAASAARGAVALRTR
P15540	Steroid 21-hydroxylase (Cytochrome P-450c21)	11.47	ELGPGAAGSRVPYKDR
Q60429	Sterol regulatory element-binding protein 2 (SREBP-2)	13.49	VGVLAANMEAKASPQR
P70302	Stromal interaction molecule 1	21.69	AMAEEDNGSIGEETDSSPGRKK
Q924W5	Structural maintenance of chromosomes protein 6 (SMC-6)	5.78	MADSQR
Q9D0K2	Succinyl-CoA:3-ketoacid coenzyme A transferase 1, mitochondrial	20.62	RMISSYVGENAEFER
F7FMR7	Sulfotransferase	13.86	RMHVHVLVLSSWR
P50226	Sulfotransferase 1A2 (ST1A2)	21.18	EFMDHSISPFMR
Q9UE08	SURF-1 protein (Fragment)	10.61	GTPGV
F1PI56	TATA-box binding protein associated factor 3	6.36	DRDKGRR
A1YFF9	TBX18 (Fragment)	13.8	GCEDGSQQGASPLASPGGSPK
P78371	T-complex protein 1 subunit beta (TCP-1-beta)	17.58	TPGKEAVAMEPYAK
Q9NYB0	Telomeric repeat-binding factor 2-interacting protein 1	16.08	GGSGGSGGSGGK
F6WHJ5	Testin LIM domain protein	5.54	DKQPVAGSEGAQYRK
Q4R8T6	Testis cDNA clone: QtsA-11507, similar to human superkiller viralicidic activity 2-like	14.2	DVSVVEGGLRARK
Q4R342	Testis cDNA clone: QtsA-19812, similar to human zinc finger protein 95 homolog (mouse) (ZFP95),transcript variant 2	10.65	MELSGK
Q4R6J6	Testis cDNA, clone: QtsA-17881, similar to human map kinase phosphatase-like protein MK-STYX	9.23	TILGDSVTNIMDPLY
Q9D9J2	Testis-expressed protein 33	28.3	TSLAMNSHPEDLK
Q2YDP6	Testis-expressed protein 35	20.57	DFDKLQEFVEIMK
A0A2J8UN99	TGS1 isoform 1	11.76	DNSEILDGISNIK
Q9D0B5	Thiosulfate sulfurtransferase/rhodanese-like domain-containing protein 3	21.14	MLARLVLGTSGRAALGSVEPALGGLK
Q9JM61	Thrombospondin type-1 domain-containing protein 1 (Transmembrane molecule with thrombospondin module)	25.59	RTVFNCTLFDVGK
P07996	Thrombospondin-1	4.86	NKGCS
H2PSB9	Tight junction protein 2	12.61	HDARSWGPRSRSR
Q8SQ23	Tissue-type plasminogen activator (t-PA)	23.95	ATCYEDQGITYR
Q8WZ50	Titin fetal Isoform (Fragment)	24.4	KVPEAIPPKPESPPPEVPEVLPPK
E0ZNJ6	Toll-like receptor 2	8.47	SFTSIPSGLSTAVKR
D8KZK3	Trace amine-associated receptor 4 (Fragment)	12.24	HAKQIDMGPKMK
F7E1U4	TRAF interacting protein	27.14	KQIKYLEQQQDETK
Q8CCE9	Transcription factor E4F1 (Putative E3 ubiquitin-protein ligase E4F1)	11.59	MEGAMAVR
P35429	Transcription factor HES-2 (Hairy and enhancer of split 2)	17.18	YSKLEKADILEMTVR
P35711	Transcription factor SOX-5	1.6	AEEGGR
T2CYZ2	Transcription factor SOX-5 variant 6	1.6	AEEGGR
O75486	Transcription initiation protein SPT3 homolog (SPT3-like protein)	14.69	YSLGDAR
P55906	Transforming growth factor-beta-induced protein ig-h3 (Beta ig-h3)	16.24	DGRPPINARXK
Q64270	Translation initiation factor eIF-2B subunit alpha	3.32	FSVYITESQPDLSGK
Q3T071	Translation machinery-associated protein 16	6.33	VGYSKR
Q8BHM9	Transmembrane protease serine 11F (Airway trypsin-like protease 4)	17.78	IFRRSSGVGR
Q8NE00	Transmembrane protein 104	17.27	WIDGPPGSVMGRAEEDASPAWPR
Q8NBT3	Transmembrane protein 145	29.8	RLLPPLLLLLLSLPPR
Q8IXX5	Transmembrane protein 183A	16.02	MARGPGPLGMPRPDTVAMPKR
Q6YT38	Transmembrane protein 7	8.58	AMGQNTEVWK
H2NPJ6	Transmembrane protein 8A	21.34	LNTGMDSGGSLTVSLRANK
F1SK80	Transporter	12.32	KGGLMVGEKETHL
D3ZY42	Trichoplein, keratin filament-binding	23.26	NNPKLREIELDLHK
H2PQB9	Trimethylguanosine synthase 1	11.76	DNSEILDGISNIK
Q1ACD5	Tripartite motif-containing protein 5 (RING-type E3 ubiquitin transferase TRIM5)	19.59	YQEKLQVALEMMR
Q8BYH3	tRNA:m(4)X modification enzyme TRM13 homolog	17.84	ILCPLDPK
P45378	Troponin T, fast skeletal muscle (TnTf)	22.9	RAGDDLKKK
P00761	Trypsin	75.08	LGEHNIDVLEGNEQFINAAK
A7MB60	TTC21B protein	13.18	IGSSSKSK
F6ZZQ3	Tubulin epsilon and delta complex 2	20.51	ASGQAGRR
A4Q9E5	Tubulin monoglycylase TTLL3 (Tubulin--tyrosine ligase-like protein 3)	5.72	AFIGK
O94811	Tubulin polymerization-promoting protein (TPPP)	20.13	GRGGASAAVAASPSNMADK
A0A0U5J8Q0	Tumor necrosis factor ligand 7c	18.98	RSKSGEGADGPVKNK
P16277	Tyrosine-protein kinase Blk (B lymphocyte kinase)	24.33	EGTMSPEAFLGEANVMKTLQHER
F6SJ89	Tyrosine-protein phosphatase non-receptor type	22.91	RHSLEVISNMVR
A6QQN2	Tyrosine-protein phosphatase non-receptor type (EC 3.1.3.48)	10.49	RVLEPHNGKCKEFFPNHQWVK
G1RCE4	UBA domain containing 1	19.89	ESCLKHCAHGSLEDPK
H2NQC9	Ubiquinol-cytochrome c reductase core protein 2	17.22	WEVANLQPQLK
Q78JW9	Ubiquitin domain-containing protein UBFD1	16.9	KVLDKGKPEDVMPSVKGAQER
D2HQI8	Uncharacterized protein	7.12	MPVSIDVWLLSDSK
V6F973	Uncharacterized protein	15.17	KNELVPXKR
O95141	Uncharacterized protein	20.41	GNFRTGTAATLIGFSR
G7PPW5	Uncharacterized protein	16.63	LAGTSGSDKGLSGK
G7PUG1	Uncharacterized protein	13.22	KNQQTQTLASHASSR
G7NHX8	Uncharacterized protein	13.22	KNQQTQTLASHASSR
F6QJ55	Uncharacterized protein	17.18	IEGDTMTGQTVTLR
F6QJ81	Uncharacterized protein	23.67	VVNSATSSKSQILNSLLSK
F6S0B5	Uncharacterized protein	21.67	AMQRGNSPLLTVREDNGEISIGAK
F6SMN2	Uncharacterized protein	17.53	LGYGTGVNVYLMKK
F7ACJ0	Uncharacterized protein	25.53	MRQTQTEGTNER
F7AVA0	Uncharacterized protein	7.35	KDFSFLLAISIPNR
F7BG36	Uncharacterized protein	15.99	TVHTLLQQMQDK
F7DH23	Uncharacterized protein	22.66	GDMCKSLTTAEWK
F7FRP8	Uncharacterized protein	14.68	TITTLYVGGLGDTISEADLR
Q3TET0	Uncharacterized protein	13.78	NDSMVAGGGAIEMELSKYLR
Q3TRM5	Uncharacterized protein	13.78	NDSMVAGGGAIEMELSKYLR
Q3UXQ1	Uncharacterized protein	23.04	MSHQERIASQRRTTAEVPMHR
Q8BQR3	Uncharacterized protein	15.44	GLGEGRGWGAGPTPPK
Q8BZ68	Uncharacterized protein	23.76	KKKCLHFLK
Q8C7M0	Uncharacterized protein	20.56	SLSESTATMLWKAK
A0A2I3HUH2	Uncharacterized protein	14.11	MMHANNPKYVLR
F6WVH4	Uncharacterized protein	15.44	SLSVQMMHQSGRFK
G1TNB9	Uncharacterized protein	13.86	AHAETSTMR
D2H0S3	Uncharacterized protein (Fragment)	20.91	MDDMSRRLTAEGK
D2H5X5	Uncharacterized protein (Fragment)	36.01	GITVGDITKNSISSGSQRR
D2H9V2	Uncharacterized protein (Fragment)	16.87	SAGSGEKLVLSDLLGPVK
D2HAS3	Uncharacterized protein (Fragment)	17.78	MIHGMDLRAK
D2HHH3	Uncharacterized protein (Fragment)	13.79	LPGEGPXLDACLAGSR
D2HK37	Uncharacterized protein (Fragment)	10.04	AGMSR
D2HKG8	Uncharacterized protein (Fragment)	8.34	DEDTFDQLLISIGK
D2HMS8	Uncharacterized protein (Fragment)	26.59	GLEDPLQNCKSVSAPAQSQVPVR
D2HQ45	Uncharacterized protein (Fragment)	9.87	GTPLPCDSGPRACK
D2HTF2	Uncharacterized protein (Fragment)	16.38	IVELKEMVSDVNLSFNK
D2HTS3	Uncharacterized protein (Fragment)	5.32	DSSASGR
D2HY54	Uncharacterized protein (Fragment)	2.07	GGMSG
D2I2H0	Uncharacterized protein (Fragment)	14.07	TLTAAAXGAQPILSR
D2I572	Uncharacterized protein (Fragment)	23.8	DQAHMALVDLK
D2I588	Uncharacterized protein (Fragment)	18.35	VSCSTSKTPNKER
Q3TGT7	Uncharacterized protein (Fragment)	7.75	KSGKFFTMTSSLSGHPR
Q3USU0	Uncharacterized protein (Fragment)	13.56	SSPAPTPR
Q3UYX4	Uncharacterized protein (Fragment)	13.76	HLARTSGRWKDPPK
Q8C089	Uncharacterized protein (Fragment)	25.03	LVNIYDGMPLK
Q8CAB9	Uncharacterized protein (Fragment)	14.85	RLTSDLGRAAIK
Q8CD47	Uncharacterized protein (Fragment)	16.14	CSPKYGSPKLQRR
Q9CUM3	Uncharacterized protein (Fragment)	15.17	ATLCPLGFVVLSR
A7E1T5	Uncharacterized protein (Fragment)	14.02	LGEMWNNTAADDKQPYEKXAAK
B2B984	Uncharacterized protein BT_m013_jsm2D851f	24.09	FSNLILGIMVEFCDNPK
Q658S3	Uncharacterized protein DKFZp666N084 (Fragment)	13.92	DMGQVQWLTPMIPTLR
Q0VCE5	Uncharacterized protein LOC768315	7.64	IDEKDLAANSSRSTPPRGK
Q13459	Unconventional myosin-IXb (Unconventional myosin-9b)	21.22	KPAVQKK
A0A2J8RA92	UQCRC2 isoform 1	17.22	WEVANLQPQLK
Q810I5	Utrn protein (Fragment)	21.18	EYKKSQETSGMKK
Q5THJ4	Vacuolar protein sorting-associated protein 13D	23.38	GMPTNGTLKPGK
Q63615	Vacuolar protein sorting-associated protein 33A (r-vps33a)	17.28	KAKIISAAFEER
B6EBK4	Vascular endothelial growth factor C	8.4	NLPLNPGK
P17948	Vascular endothelial growth factor receptor 1 (VEGFR-1)	10.48	TNYLTHR
Q62059	Versican core protein (Chondroitin sulfate proteoglycan core protein 2)	8.22	DNSINTSKHEHRWSR
P49748	Very long-chain specific acyl-CoA dehydrogenase, mitochondrial (VLCAD)	23.18	MLGGLAAAAGTRIMGK
A2N2G7	VHC8 protein (Fragment)	19.2	ASGYNFTSYWMLWVK
Q53F91	Villin 1 variant (Fragment)	20.1	YNGEPVQIRVPMGK
Q2YS35	Voltage-dependent P/Q-type calcium channel alpha-1A subunit (Fragment)	15.3	LRSHP
Q5J3I2	Vomeronasal type-1 receptor	15.19	HLPPK
Q642A6	von Willebrand factor A domain-containing protein 1	17.43	QRALSAKACTASGER
Q8C2E7	WASH complex subunit 5 (WASH complex subunit strumpellin)	19.23	MPEMPADAVGALLFLEDYVR
Q9NW82	WD repeat-containing protein 70	9.85	TLEAREKEEEMNREK
G3V212	YY1 associated factor 2, isoform CRA_b (YY1-associated factor 2)	11.11	FPISGSSSGCPSGRFSC
Q9Y5A6	Zinc finger protein 38 homolog (Zfp-38)	1.5	AFSGK
G1QQ63	Zinc finger CCCH-type containing 13	17.23	GDSDISDEEAAQPTK
E2QXB5	Zinc finger CCHC-type containing 8	16.04	SGSKRSSSQSSPSSPK
F7EAY3	Zinc finger matrin-type protein 3	14.98	QPSPSPPMSLATR
Q5M881	Zinc finger protein 105 (Zinc finger protein 105, isoform CRA_a)	14.31	DCPLSGSFQDEEEEKSK
F7BTC0	Zinc finger protein 200	1.73	LVPGPK
F6XAQ7	Zinc finger protein 292	17.74	LSGGGGGCVAELQR
A4D2A4	Zinc finger protein 3 (A8-51)	12.92	DSLGDEMLAAALLK
Q8BJ45	Zinc finger protein 52	10.22	QKIHAGER
Q5MYW4	Zinc finger protein 667 (Myocardial ischemic preconditioning up-regulated protein 1)	33.41	LIECKECGKMFGGMK
Q6ZNA1	Zinc finger protein 836	16.88	CGKAFKQGSLLTRHK
P79160	Zona pellucida glycoprotein 2	14.8	KRIVSNH

## Sheet: Supplement 3
Supplement 3: Proteins from Asian elephant seminal plasma classified into correlated pathways using PANTHER classification system.
UniProt Code	Protein Name	Recognized Species	Pathway
P47739	Aldehyde dehydrogenase	Mus musculus	5-hydroxytryptamine degradation
P51647	Retinal dehydrogenase 1	Rattus norvegicus	5-hydroxytryptamine degradation
P22086	Alpha-2C adrenergic receptor	Rattus norvegicus	Alpha adrenergic receptor signaling pathway
Q96BI3	Gamma-secretase subunit APH-1A	Homo sapiens	Alzheimer’s disease-amyloid secretase pathway
E2RLC0	Mitogen-activated protein kinase	Canis lupus familiaris	Alzheimer’s disease-amyloid secretase pathway
Q96BI3	Gamma-secretase subunit APH-1A	Homo sapiens	Alzheimer’s disease-presenilin pathway
O88572	Low-density lipoprotein receptor-related protein 6	Mus musculus	Alzheimer’s disease-presenilin pathway
P23467	Receptor-type tyrosine-protein phosphatase beta	Homo sapiens	Angiogeneis
P08575	Receptor-type tyrosine-protein phosphatase C	Homo sapiens	B-cell activation
O70153	B29/Ig-beta/CD79b	Rattus norvegicus	B-cell activation
P16277	Tyrosine-protein kinase	Mus musculus	B-cell activation
Q8SQ23	Tissue-type plasminogen activator	Sus scrofa	Blood coagulation
F1PKX3	Uncharacterized protein;F13A1	Canis lupus familiaris	Blood coagulation
F6S0B5	Uncharacterized protein;PCDH18	Monodelphis domestica	Cadherin signaling pathway
Q91Y10	Protocadherin alpha C1	Mus musculus	Cadherin signaling pathway
A6QQN2	Tyrosine-protein phosphatase non-receptor type	Bos taurus	Cadherin signaling pathway
O00231	26S proteasome non-ATPase regulatory subunit 11	Homo sapiens	Cell cycle
Q96CD2	Phosphopantothenoylcysteine decarboxylase	Homo sapiens	Coenzyme A biosynthesis
Q76I79	Protein phosphatase Slingshot homolog 1	Mus musculus	Cytoskeletal regulation by Rho GTPase
P68431	Histone H3.1	Homo sapiens	DNA replication
F7FCC2	DNA primase large subunit	Monodelphis domestica	DNA replication
Q08DA2	GMP reductase	Bos taurus	De novo purine biosynthesis
E2RLC0	Mitogen-activated protein kinase	Canis lupus familiaris	EGF receptor signaling pathway
A6QPZ5	CBLC protein	Bos taurus	EGF receptor signaling pathway
F6UM44	Uncharacterized protein;LMNB2	Monodelphis domestica	FAS signaling pathway
E2R1Y2	Uncharacterized protein;CTDP1	Canis lupus familiaris	General transcription regulation
P14618	Pyruvate kinase PKM	Homo sapiens	Glycolysis
Q62432	Mothers against decapentaplegic homolog 2	Mus musculus	Gonadotropin-releasing hormone receptor pathway
F7A479	Uncharacterized protein;BMP7	Monodelphis domestica	Gonadotropin-releasing hormone receptor pathway
P16471	Prolactin receptor	Homo sapiens	Gonadotropin-releasing hormone receptor pathway
Q15465	Sonic hedgehog protein	Homo sapiens	Hedgehog signaling pathway
Q9N2B2	Histamine H1 receptor	Pan troglodytes	Heterotric G-protein signaling pathway-Gi alpha and Gs alpha mediated pathway
P49758	Regulator of G-protein signaling 6	Homo sapiens	Heterotric G-protein signaling pathway-Gq alpha and Go alpha mediated pathway
Q8CGE9	Regulator of G-protein signaling 12	Mus musculus	Heterotric G-protein signaling pathway-Gq alpha and Go alpha mediated pathway
P22086	Alpha-2C adrenergic receptor	Rattus norvegicus	Heterotric G-protein signaling pathway-Gq alpha and Go alpha mediated pathway
P49758	Regulator of G-protein signaling 6	Homo sapiens	Heterotric G-protein signaling pathway-Gq alpha and Go alpha mediated pathway
Q8CGE9	Regulator of G-protein signaling 12	Mus musculus	Heterotric G-protein signaling pathway-Gq alpha and Go alpha mediated pathway
Q9N2B2	Histamine H1 receptor	Pan troglodytes	Histamine H1 receptor mediated signaling pathway
P54256	Huntingtin-associated protein 1	Rattus norvegicus	Huntington disease
Q8TD57	Dynein heavy chain 3	Homo sapiens	Huntington disease
Q05707	Collagen alpha-1(XIV) chain	Homo sapiens	Inflammation mediated by chemokine and cytokine signaling pathway
O75791	GRB2-related adapter protein 2	Homo sapiens	Inflammation mediated by chemokine and cytokine signaling pathway
P55249	Arachidonate 12-lipoxygenase	Mus musculus	Inflammation mediated by chemokine and cytokine signaling pathway
Q9WVR3	Phosphatidylinositol 3,4,5-trisphosphate 5-phosphatase 2	Rattus norvegicus	Inflammation mediated by chemokine and cytokine signaling pathway
P14616	Insulin receptor-related protein	Homo sapiens	Insulin/IGF pathway-mitogen activated protein kinase kinase/MAP kinase cascade
P14616	Insulin receptor-related protein	Homo sapiens	Insulin/IGF pathway-protein kinase B signaling cascade
Q9WVR3	Phosphatidylinositol 3,4,5-trisphosphate 5-phosphatase 2	Rattus norvegicus	Insulin/IGF pathway-protein kinase B signaling cascade
P02751	Fibronectin 1	Homo sapiens	Integrin signaling pathway
Q03692	Collagen alpha-1(X) chain	Homo sapiens	Integrin signaling pathway
F6VWM7	Uncharacterized protein	Equus caballus	Integrin signaling pathway
P08123	Collagen alpha-2(I) chain	Homo sapiens	Integrin signaling pathway
Q05707	Collagen alpha-1(XIV) chain	Homo sapiens	Integrin signaling pathway
P12107	Collagen alpha-1(XI) chain	Homo sapiens	Integrin signaling pathway
P02454	Collagen alpha-1(I) chain	Rattus norvegicus	Integrin signaling pathway
E2RLC0	Mitogen-activated protein kinase	Canis lupus familiaris	Interferon-gamma signaling pathway
E2RLC0	Mitogen-activated protein kinase	Canis lupus familiaris	Interleukin signaling pathway
Q9JLU4	SH3 and multiple ankyrin repeat domains protein 3	Rattus norvegicus	Ionotropic glutamate receptor pathway
P08575	Receptor-type tyrosine-protein phosphatase C	Homo sapiens	JAK/STAT signaling pathway
Q13459	Unconventional myosin-IXb	Homo sapiens	Nicotinic acetylcholine receptor signaling pathway
Q96BI3	Gamma-secretase subunit APH-1A	Homo sapiens	Notch signaling pathway
F6YBC0	Beta-1,3-N-acetylglucosaminyltransferase	Monodelphis domestica	Notch signaling pathway
Q9WTS2	Alpha-(1,6)-fucosyltransferase	Mus musculus	Notch signaling pathway
P35429	Transcription factor HES-2	Rattus norvegicus	Notch signaling pathway
O75791	GRB2-related adapter protein 2	Homo sapiens	PDGF signaling pathway
Q61043	Ninein	Mus musculus	PDGF signaling pathway
E2RLC0	Mitogen-activated protein kinase	Canis lupus familiaris	PDGF signaling pathway
Q9WVR3	Phosphatidylinositol 3,4,5-trisphosphate 5-phosphatase 2	Rattus norvegicus	PI3 kinase pathway
Q13616	Cullin-1	Homo sapiens	Parkinson disease
E2RLC0	Mitogen-activated protein kinase	Canis lupus familiaris	Parkinson disease
P16277	Tyrosine-protein kinase	Mus musculus	Parkinson disease
Q29437	Primary amine oxidase, liver isozyme	Bos taurus	Phenylethylamine degradation
Q8SQ23	Tissue-type plasminogen activator	Sus scrofa	Plasminogen activating cascade
P32322	Pyrroline-5-carboxylate reductase 1, mitochondrial	Homo sapiens	Proline biosynthesis
P14618	Pyruvate kinase PKM	Homo sapiens	Pyruvate metabolism
P08575	Receptor-type tyrosine-protein phosphatase C	Homo sapiens	T-cell activation
O75791	GRB2-related adapter protein 2	Homo sapiens	T-cell activation
Q62432	Mothers against decapentaplegic homolog 2	Mus musculus	TGF-beta signaling pathway
F7A479	Uncharacterized protein;BMP7	Monodelphis domestica	TGF-beta signaling pathway
E2R1Y2	Uncharacterized protein;CTDP1	Canis lupus familiaris	Transcription regulation by bZIP transcription factor
Q7Z6Z7	E3 ubiquitin-protein ligase	Homo sapiens	Ubiquitin proteasome pathway
O00231	26S proteasome non-ATPase regulatory subunit 11	Homo sapiens	Ubiquitin proteasome pathway
F6S0B5	Uncharacterized protein;PCDH18	Monodelphis domestica	Wnt signaling pathway
Q91Y10	Protocadherin alpha C1	Mus musculus	Wnt signaling pathway
P51531	Probable global transcription activator	Homo sapiens	Wnt signaling pathway
O88572	Low-density lipoprotein receptor-related protein 6	Mus musculus	Wnt signaling pathway
D4ACL8	ATM serine/threonine kinase	Rattus norvegicus	p53 pathway feedback loops 2
Q13535	Serine/threonine-protein kinase	Homo sapiens	p53 pathway feedback loops 2
Q2KJD8	Cyclin-dependent kinase 4 inhibitor B	Bos taurus	p53 pathway
F7EAY3	Putative uncharacterized protein	Macaca mulatta	p53 pathway
D4ACL8	ATM serine/threonine kinase	Rattus norvegicus	p53 pathway
P07996	Thrombospondin-1	Homo sapiens	p53 pathway
Q13535	Serine/threonine-protein kinase	Homo sapiens	p53 pathway
